# Supplementary material for: Constructing synthetic nuclear architectures via transcriptional condensates in a DNA protonucleus
Source: Nat Commun. 2025 Sep 10;16:8254. doi: 10.1038/s41467-025-63445-8 (PMC12423304; doi:10.1038/s41467-025-63445-8)
Supplement: Supplementary file 8 — Source data [file 41467_2025_63445_MOESM8_ESM.xlsx]

## Sheet: Figure 2
	Figure 2c																		Figure 2f					Figure 2g													Figure 2k
	poly (A20-p)n in PN						poly (A20-p)n						p in solution					Diameter of KL condensates (μm)	3.6 × NTP (in PN)	3.6 × NTP (in solution)	14.4 × NTP (in solution)			Time (min)	KL in PN			Mean	SD		KL in solution			Mean	SD		PN 6 mM mg2+						PN 15 mM mg2+						PN 20 mM mg2+
	Time (min)	RNA concentration (nM) (first sample)	RNA concentration (nM) (duplicate sample)	Average			Time (min)	RNA concentration (nM) (first sample)	RNA concentration (nM) (duplicate sample)	Average			Time (min)	RNA concentration (nM) (first sample)	RNA concentration (nM) (duplicate sample)	Average			6.43	0	1.81315			0	1	1	1	1	0		1	1	1	1	0		Time (min)	RNA concentration (nM) (first sample)	RNA concentration (nM) (duplicate sample)	Average	s.d.		Time (min)	RNA concentration (nM) (first sample)	RNA concentration (nM) (duplicate sample)	Average	s.d.		Time (min)
	0	40.846	42.6787	41.7623			0	59.3007	47.4849	53.3928			0	68.8621	54.51	61.686			3.89	0	7.6318			0.01667	1.00888	0.95025	0.979565	0.979565	0.0239356		1.0034	1.00831	1.0034	1.00504	0.00231483		0	40.846	42.6787	41.7623	1.29591		0	45.6279	45.1434	45.3856	0.342598		0
	2	42.4056	44.3066	43.3561			2	59.5459	49.9677	54.7568			2	68.8821	57.3883	63.1352			5.18	0	3.67131			0.03333	0.9893	0.95259	0.97635	0.972747	0.0152018		1.00197	1.00269	1.00197	1.00221	0.000339884		2	42.4056	44.3066	43.3561	1.34417		2	45.0795	44.8079	44.9437	0.192024		2
	4	44.4024	45.0196	44.711			4	60.443	51.8572	56.1501			4	70.1574	59.7577	64.9576			3.94	0	6.55412			0.05	0.99158	0.94758	0.970945	0.970035	0.0179744		1.00527	1.01022	1.00527	1.00692	0.00233298		4	44.4024	45.0196	44.711	0.436477		4	45.5135	44.855	45.1843	0.465575		4
	6	46.1904	46.6413	46.4158			6	62.1205	53.3553	57.7379			6	71.9111	62.4422	67.1766			2.47	0	3.40819			0.06667	1.00172	0.95098	0.96958	0.974093	0.0209589		1.00353	0.99942	1.00353	1.00216	0.00193747		6	46.1904	46.6413	46.4158	0.318791		6	46.5388	45.5756	46.0572	0.681053		6
	8	47.4064	48.1644	47.7854			8	63.9416	55.2085	59.5751			8	73.5844	64.9928	69.2886			1.79	0	1.85789			0.5	0.15832	0.07706	0.11769	0.11769	0.0331743		0.123826	0.152663	0.123827	0.133439	0.0135937		8	47.4064	48.1644	47.7854	0.535994		8	46.8942	46.505	46.6996	0.27524		8
	10	49.6189	49.8043	49.7116			10	65.1905	57.2825	61.2365			10	75.9576	67.3196	71.6386			1.79	0	8.0782			2.5	0.26493	0.20124	0.233085	0.233085	0.0260013		0.146441	0.164334	0.141452	0.150742	0.00982421		10	49.6189	49.8043	49.7116	0.131081		10	48.2183	47.415	47.8167	0.568016		10
	12	50.5284	50.2417	50.3851			12	65.417	58.144	61.7805			12	76.1457	69.0334	72.5896			2.88	0	1.62189			4.5	0.26254	0.22213	0.242335	0.242335	0.0164973		0.166267	0.160564	0.161501	0.162777	0.00249704		12	50.5284	50.2417	50.3851	0.202759		12	49.1152	48.3778	48.7465	0.52138		12
	14	52.2842	52.2431	52.2637			14	67.0492	59.7403	63.3947			14	78.4657	71.2172	74.8414			4.31	0	5.09623			6.5	0.29489	0.21814	0.256515	0.256515	0.0313331		0.177217	0.166673	0.169921	0.17127	0.00440904		14	52.2842	52.2431	52.2637	0.0290763		14	49.0769	49.0357	49.0563	0.0290763		14
	16	53.493	53.0823	53.2876			16	68.2779	60.7855	64.5317			16	79.718	72.9305	76.3243			5.96	0	8.66717			8.5	0.29787	0.27666	0.287265	0.287265	0.00865895		0.190963	0.175437	0.189458	0.185286	0.00699134		16	53.493	53.0823	53.2876	0.290405		16	50.5154	50.1253	50.3203	0.275885		16
	18	54.4786	54.6646	54.5716			18	68.527	62.2187	65.3729			18	80.4605	74.333	77.3967			6.12	0	5.52445			10.5	0.2823	0.29405	0.288175	0.288175	0.00479692		0.206601	0.18442	0.2032	0.198074	0.00975393		18	54.4786	54.6646	54.5716	0.131525		18	51.7092	51.1925	51.4508	0.365347		18
	20	55.4382	55.3972	55.4177			20	69.6252	62.9463	66.2858			20	82.2185	75.942	79.0802			6.75	0	7.50504			12.5	0.28012	0.3398	0.29412	0.30468	0.0254828		0.216644	0.188629	0.216073	0.207115	0.0130739		20	55.4382	55.3972	55.4177	0.0289946		20	51.7478	51.0712	51.4095	0.478412		20
	22	56.4557	56.169	56.3124			22	70.5122	63.7438	67.128			22	83.9479	77.0987	80.5233			4.54	0	3.75989			14.5	0.31148	0.31236	0.30996	0.311267	0.00099134		0.22348	0.185175	0.219868	0.209508	0.0172689		22	56.4557	56.169	56.3124	0.202788		22	52.8504	51.6418	52.2461	0.854606		22
	24	57.0415	56.5697	56.8056			24	71.3998	64.9455	68.1727			24	84.288	78.7818	81.5349			6.27	0	2.60653			16.5	0.30728	0.34809	0.31192	0.32243	0.018243		0.232908	0.200566	0.23291	0.222128	0.0152466		24	57.0415	56.5697	56.8056	0.333582		24	52.6316	51.7701	52.2008	0.60915		24
	26	57.3514	57.1674	57.2594			26	72.5493	66.0587	69.304			26	85.6721	79.5252	82.5987			3.14	0	5.82379			18.5	0.31674	0.33618	0.31457	0.322497	0.00971605		0.24223	0.20229	0.242655	0.229058	0.0189289		26	57.3514	57.1674	57.2594	0.130118		26	53.3644	52.5466	52.9555	0.578304		26
	28	57.984	57.9432	57.9636			28	72.4283	66.2035	69.3159			28	85.9822	80.0185	83.0003			2.71	0	2.24516			20.5	0.30313	0.3307	0.316915	0.316915	0.0112554		0.255885	0.20468	0.247333	0.235966	0.0223963		28	57.984	57.9432	57.9636	0.0288333		28	53.4986	52.6423	53.0705	0.605498		28
	30	58.616	58.3712	58.4936			30	73.2674	66.7712	70.0193			30	86.8428	81.5534	84.1981			9.7	0	8.55904			22.5	0.30869	0.34778	0.317665	0.324712	0.0167182		0.262101	0.224027	0.253362	0.246497	0.0162841		30	58.616	58.3712	58.4936	0.17306		30	54.1494	53.0277	53.5885	0.793189		30
	32	59.2718	58.4793	58.8755			32	73.2742	67.3021	70.2882			32	86.7668	81.9408	84.3538			7.88	0	2.41009			24.5	0.30855	0.27969	0.321055	0.303098	0.0173216		0.267551	0.214215	0.267796	0.249854	0.0252008		32	59.2718	58.4793	58.8755	0.560352		32	53.9481	53.501	53.7245	0.316096		32
	34	59.5584	58.948	59.2532			34	74.0382	68.2515	71.1449			34	88.1523	82.668	85.4101			9.29	0	1.7827			26.5	0.30585	0.32948	0.32646	0.320597	0.0105001		0.278579	0.222742	0.275697	0.259006	0.0256695		34	59.5584	58.948	59.2532	0.431645		34	54.6342	53.6575	54.1459	0.690632		34
	36	59.9477	59.6411	59.7944			36	74.1314	68.6797	71.4056			36	88.5353	83.5462	86.0408			7.02	0	5.89852			28.5	0.31742	0.31172	0.327685	0.318942	0.0066059		0.283804	0.23979	0.282437	0.268677	0.0204338		36	59.9477	59.6411	59.7944	0.216789		36	55.0627	53.816	54.4394	0.881607		36
	38	60.153	59.7878	59.9704			38	74.2044	68.787	71.4957			38	87.8578	83.7998	85.8288			2.99	0	5.05307			30	0.31	0.33211	0.328235	0.323448	0.0096401		0.289958	0.274172	0.291048	0.285059	0.00771136		38	60.153	59.7878	59.9704	0.25822		38	54.8376	54.0667	54.4521	0.545131		38
	40	60.8379	60.6548	60.7463			40	74.6299	69.2877	71.9588			40	88.0952	83.2533	85.6743			10.8	0	5.78596			720	0.32	0.34	0.33	0.33	0.00816497		0.836719	0.8657	0.8743	0.858906	0.0160769		40	60.8379	60.6548	60.7463	0.129488		40	55.4052	54.5913	54.9983	0.575504		40
	42	60.2006	59.9988	60.0997			42	75.0145	69.7796	72.3971			42	88.8341	84.5017	86.6679			6.85		7.53424																42	60.2006	59.9988	60.0997	0.142703		42	55.4984	54.4288	54.9636	0.756325		42
	44	61.6753	61.1484	61.4119			44	75.2632	69.8389	72.5511			44	88.5649	84.5764	86.5707			3.98		2.88587																44	61.6753	61.1484	61.4119	0.372622		44	56.0409	55.2707	55.6558	0.544601		44
	46	61.4484	60.9854	61.2169			46	75.3269	70.1443	72.7356			46	88.702	84.4363	86.5691			3.29		3.56539																46	61.4484	60.9854	61.2169	0.327338		46	55.8127	54.907	55.3599	0.640444		46
	48	61.9598	61.0308	61.4953			48	75.9764	70.922	73.4492			48	88.7624	85.2263	86.9943			4.1		1.75172																48	61.9598	61.0308	61.4953	0.656897		48	56.2041	55.2751	55.7396	0.656897		48
	50	62.3292	61.0231	61.6762			50	75.8952	71.2743	73.5847			50	89.3579	84.937	87.1474			9.06		1.91592																50	62.3292	61.0231	61.6762	0.923524		50	56.5223	55.4171	55.9697	0.781443		50
	52	62.563	60.9697	61.7664			52	76.1461	70.9262	73.5362			52	89.116	85.5697	87.3429			2.76		4.10798																52	62.563	60.9697	61.7664	1.12665		52	56.7948	55.9477	56.3713	0.598977		52
	54	62.8316	61.1497	61.9907			54	76.0456	71.9756	74.0106			54	89.0974	85.8294	87.4634			3.51		3.87463																54	62.8316	61.1497	61.9907	1.1893		54	56.4644	55.5834	56.0239	0.622964		54
	56	62.6687	61.5812	62.1249			56	76.4826	71.5739	74.0283			56	89.3727	85.5815	87.4771			7.63		2.24516																56	62.6687	61.5812	62.1249	0.768935		56	57.6544	56.426	57.0402	0.868612		56
	58	63.1188	61.8134	62.4661			58	76.4464	72.2682	74.3573			58	89.3007	85.4224	87.3616			4.67		6.48273																58	63.1188	61.8134	62.4661	0.923023		58	56.9334	56.1301	56.5318	0.568014		58
	60	62.7752	61.7546	62.2649			60	76.9799	72.3296	74.6547			60	88.8951	85.562	87.2286			3.38		4.70495																60	62.7752	61.7546	62.2649	0.721653		60	57.8524	56.0314	56.9419	1.28766		60
	62	63.598	61.7193	62.6586			62	76.5	72.7537	74.6269			62	88.6754	85.3476	87.0115			2.53		2.84768																62	63.598	61.7193	62.6586	1.32848		62	57.7819	56.8225	57.3022	0.678375		62
	64	63.7501	62.236	62.9931			64	77.0275	73.0753	75.0514			64	88.884	85.5506	87.2173			4.85		5.19741																64	63.7501	62.236	62.9931	1.07061		64	57.9727	56.2794	57.1261	1.19739		64
	66	63.7768	62.3418	63.0593			66	77.4763	72.8214	75.1488			66	88.3246	85.8673	87.0959			2.63		8.17931																66	63.7768	62.3418	63.0593	1.01468		66	58.3558	57.2197	57.7877	0.80329		66
	68	63.9577	62.505	63.2313			68	77.5531	73.3978	75.4755			68	87.6019	85.704	86.6529			3.15		5.6761																68	63.9577	62.505	63.2313	1.0272		68	58.3061	57.1122	57.7091	0.844273		68
	70	64.2749	62.147	63.211			70	77.3796	74.0534	75.7165			70	87.7368	86.1434	86.9401			7.78		1.97224																70	64.2749	62.147	63.211	1.50466		70	58.7463	57.9906	58.3685	0.534366		70
	72	64.4319	62.6582	63.5451			72	77.3268	73.6351	75.4809			72	87.5639	85.7679	86.6659			9.27		2.88587																72	64.4319	62.6582	63.5451	1.25421		72	59.1107	58.2139	58.6623	0.634151		72
	74	64.1578	62.5905	63.3741			74	77.3952	73.908	75.6516			74	87.8368	85.2861	86.5615			2.77		2.19585																74	64.1578	62.5905	63.3741	1.10821		74	59.5155	58.1268	58.8212	0.981956		74
	76	64.167	62.5643	63.3657			76	77.6837	74.3478	76.0157			76	87.5115	85.6538	86.5826			6.54		2.46623																76	64.167	62.5643	63.3657	1.13327		76	59.4579	58.429	58.9434	0.727534		76
	78	64.6819	63.3277	64.0048			78	77.5015	74.2789	75.8902			78	86.7515	85.6574	86.2045			5.76		3.58072																78	64.6819	63.3277	64.0048	0.957548		78	59.6435	58.3889	59.0162	0.88714		78
	80	64.8649	63.2413	64.0531			80	77.5197	74.3495	75.9346			80	86.9903	86.113	86.5517			2.05		2.09374																80	64.8649	63.2413	64.0531	1.14806		80	59.8159	58.9051	59.3605	0.644034		80
	82	65.0187	63.1554	64.0871			82	78.0578	74.6934	76.3756			82	86.9366	85.8417	86.3892			3.28		5.59828																82	65.0187	63.1554	64.0871	1.31758		82	60.5983	59.2899	59.9441	0.92511		82
	84	65.302	63.4754	64.3887			84	78.016	75.0269	76.5215			84	86.9037	86.2261	86.5649			3.92		7.18433																84	65.302	63.4754	64.3887	1.29162		84	61.0729	59.6831	60.378	0.982756		84
	86	65.1447	63.5723	64.3585			86	78.5101	75.0949	76.8025			86	86.5788	86.0395	86.3092			2.72		4.27788																86	65.1447	63.5723	64.3585	1.11185		86	60.8256	59.9897	60.4076	0.591109		86
	88	65.7233	63.6312	64.6772			88	78.8063	75.226	77.0162			88	86.2269	86.4269	86.3269			6.83		4.93787																88	65.7233	63.6312	64.6772	1.47933		88	60.9864	59.743	60.3647	0.879226		88
	90	65.6513	63.2183	64.4348			90	78.2605	75.5226	76.8916			90	85.9747	85.7548	85.8647			3.09		2.15813																90	65.6513	63.2183	64.4348	1.72039		90	61.2007	60.2512	60.7259	0.67137		90
	92	65.5851	63.6706	64.6279			92	78.0256	75.0154	76.5205			92	85.0627	85.581	85.3219			4.37		2.94224																92	65.5851	63.6706	64.6279	1.35373		92	61.2628	60.3154	60.7891	0.669886		92
	94	65.7126	63.3573	64.535			94	78.8212	75.2048	77.013			94	85.015	86.2138	85.6144			3.89		7.44645																94	65.7126	63.3573	64.535	1.66549		94	61.7343	60.8832	61.3087	0.601817		94
	96	66.2532	63.9618	65.1075			96	78.782	75.5692	77.1756			96	84.6287	85.8859	85.2573			8.03		2.94224																96	66.2532	63.9618	65.1075	1.62027		96	61.9864	61.3741	61.6802	0.433002		96
	98	66.3016	63.6725	64.9871			98	78.8417	75.8239	77.3328			98	85.4368	86.3361	85.8864			5.42		4.34785																98	66.3016	63.6725	64.9871	1.85908		98	62.4073	61.498	61.9527	0.64299		98
	100	66.3125	64.2904	65.3014			100	78.9885	75.8025	77.3955			100	84.9798	85.9215	85.4506			5.62		4.79714																100	66.3125	64.2904	65.3014	1.42983		100	62.982	61.9908	62.4864	0.700897		100
	102	66.8634	64.1699	65.5166			102	78.6189	76.4822	77.5506			102	84.6696	85.5483	85.1089			3.08		5.94486																102	66.8634	64.1699	65.5166	1.90463		102	63.338	62.0507	62.6943	0.9103		102
	104	66.5143	64.1501	65.3322			104	78.3714	75.873	77.1222			104	84.3277	85.7268	85.0273			5.94		4.19387																104	66.5143	64.1501	65.3322	1.67178		104	62.7315	61.4903	62.1109	0.877684		104
	106	67.2481	64.5053	65.8767			106	78.645	75.4329	77.0389			106	84.2112	85.7673	84.9892			5.82		4.27788																106	67.2481	64.5053	65.8767	1.93946		106	63.3411	62.8281	63.0846	0.362776		106
	108	66.7664	64.4838	65.6251			108	78.8895	76.1291	77.5093			108	84.1501	85.6303	84.8902			1.64		1.79799																108	66.7664	64.4838	65.6251	1.61405		108	63.5392	62.5553	63.0473	0.695711		108
	110	66.7258	64.3223	65.524			110	78.2881	75.787	77.0376			110	83.7072	85.1562	84.4317			6.87		4.75702																110	66.7258	64.3223	65.524	1.69951		110	63.5737	62.7463	63.16	0.585077		110
	112	67.0513	64.4126	65.732			112	78.5675	75.5051	77.0363			112	83.0218	84.9706	83.9962			3.38		4.98202																112	67.0513	64.4126	65.732	1.86586		112	63.8809	62.6797	63.2803	0.849386		112
	114	67.5438	64.7583	66.1511			114	78.7673	76.1344	77.4509			114	83.6741	85.1102	84.3921			4.78		4.73395																114	67.5438	64.7583	66.1511	1.96966		114	64.4422	63.5137	63.978	0.656552		114
	116	67.3568	64.921	66.1389			116	78.9895	76.7275	77.8585			116	83.8538	85.7555	84.8046			2.63		3.7526																116	67.3568	64.921	66.1389	1.72235		116	64.646	63.6049	64.1255	0.736164		116
	118	67.8992	65.0914	66.4953			118	79.5327	75.7921	77.6624			118	83.6134	85.9538	84.7836			1.6		3.20944																118	67.8992	65.0914	66.4953	1.98535		118	65.1508	64.8739	65.0124	0.195739		118
	120	68.1292	65.2015	66.6653			120	80.1164	76.3844	78.2504			120	83.5674	85.2127	84.39			1.4		6.3157																120	68.1292	65.2015	66.6653	2.07022		120	64.9839	64.9047	64.9443	0.055952		120
	122	66.9075	64.4731	65.6903			122	79.0015	76.4634	77.7325			122	83.1784	85.4168	84.2976			5.49		1.60492																122	66.9075	64.4731	65.6903	1.7214		122	64.9246	64.0215	64.4731	0.638584		122
	124	68.1604	64.6816	66.421			124	79.7326	76.7507	78.2416			124	83.5752	85.1362	84.3557			2.72		5.34797																124	68.1604	64.6816	66.421	2.45986		124	65.3498	64.8192	65.0845	0.375234		124
	126	67.4378	65.4116	66.4247			126	79.3483	76.4094	77.8788			126	83.4066	84.8061	84.1064			3.97		1.79799																126	67.4378	65.4116	66.4247	1.4328		126	65.3722	65.1361	65.2542	0.166928		126
	128	68.0549	65.0577	66.5563			128	79.2761	76.6135	77.9448			128	83.0597	85.382	84.2209			3.83		1.75172																128	68.0549	65.0577	66.5563	2.11937		128	64.9989	64.5875	64.7932	0.290894		128
	130	68.5637	64.9211	66.7424			130	80.1081	76.726	78.4171			130	82.9298	85.8115	84.3706			3.68		1.85789																130	68.5637	64.9211	66.7424	2.57573		130	65.3911	65.0777	65.2344	0.221568		130
	132	68.8593	65.7401	67.2997			132	79.2677	76.8493	78.0585			132	83.405	85.3637	84.3843			4.76		4.32244																132	68.8593	65.7401	67.2997	2.20561		132	66.1152	66.2534	66.1843	0.0977168		132
	134	68.1126	65.4384	66.7755			134	80.5176	76.8121	78.6649			134	83.2816	85.4447	84.3632			1.78		5.73368																134	68.1126	65.4384	66.7755	1.89092		134	66.0479	65.9103	65.9791	0.0973268		134
	136	68.3231	66.0287	67.1759			136	79.7072	76.6994	78.2033			136	83.7177	85.9635	84.8406			3.46		1.60492																136	68.3231	66.0287	67.1759	1.62241		136	66.0875	65.9306	66.0091	0.110934		136
	138	69.2575	66.1785	67.718			138	79.8689	76.1113	77.9901			138	82.2074	85.1855	83.6964			2.46		4.35414																138	69.2575	66.1785	67.718	2.17717		138	67.2048	66.6522	66.9285	0.390775		138
	140	68.9281	66.4008	67.6644			140	79.3273	76.5478	77.9375			140	82.9067	85.6263	84.2665			2.2		2.62745																140	68.9281	66.4008	67.6644	1.78707		140	66.8352	66.9339	66.8845	0.0698074		140
	142	69.1375	65.8985	67.518			142	79.7245	76.5812	78.1528			142	83.008	85.3905	84.1993			2.46		1.98608																142	69.1375	65.8985	67.518	2.2903		142	66.9978	66.88	66.9389	0.0832837		142
	144	69.4693	66.3822	67.9258			144	79.6501	76.6274	78.1388			144	83.2533	85.3751	84.3142			1.6		1.75172																144	69.4693	66.3822	67.9258	2.1829		144	67.6406	67.2867	67.4637	0.250269		144
	146	69.1271	66.2371	67.6821			146	80.3198	76.6835	78.5017			146	84.157	85.9249	85.041			2.01		4.8595																146	69.1271	66.2371	67.6821	2.04358		146	66.9401	67.272	67.106	0.234736		146
	148	69.7282	66.7281	68.2282			148	80.0345	76.5617	78.2981			148	83.9088	86.0968	85.0028			2.02		2.11973																148	69.7282	66.7281	68.2282	2.1214		148	67.5713	67.6693	67.6203	0.0693269		148
	150	69.7222	66.5816	68.1519			150	80.259	76.0887	78.1739			150	84.2489	85.893	85.071			1.98		2.91419																150	69.7222	66.5816	68.1519	2.22077		150	67.6612	67.7986	67.7299	0.0971587		150
	152	70.578	67.6751	69.1266			152	80.263	76.7951	78.529			152	83.8913	86.0562	84.9737			2.13		3.13173																152	70.578	67.6751	69.1266	2.05266		152	68.4058	68.3663	68.386	0.0279274		152
	154	70.3723	67.0231	68.6977			154	80.0688	76.4675	78.2682			154	84.1103	86.131	85.1206			4		3.9098																154	70.3723	67.0231	68.6977	2.36824		154	68.2962	68.59	68.4431	0.20774		154
	156	70.5119	67.3776	68.9448			156	80.0112	76.6874	78.3493			156	85.0169	85.7978	85.4074			3.76		3.9377																156	70.5119	67.3776	68.9448	2.21629		156	68.8955	69.4277	69.1616	0.37635		156
	158	71.4707	67.3395	69.4051			158	79.8597	75.9723	77.916			158	84.4048	86.3585	85.3817			5.28		4.85387																158	71.4707	67.3395	69.4051	2.92124		158	69.1494	69.228	69.1887	0.0556426		158
	160	71.655	67.6588	69.6569			160	80.1384	76.4185	78.2784			160	84.8983	86.3783	85.6383			2.6		3.9377																160	71.655	67.6588	69.6569	2.8257		160	69.273	69.4502	69.3616	0.125277		160
	162	71.8641	68.1224	69.9933			162	80.0742	76.0475	78.0608			162	84.7387	86.6124	85.6756			6.08		4.61078																162	71.8641	68.1224	69.9933	2.64577		162	70.0428	69.7656	69.9042	0.195983		162
	164	71.6295	68.4818	70.0557			164	80.8796	76.6301	78.7548			164	85.4497	86.6524	86.051			5.18		5.30686																164	71.6295	68.4818	70.0557	2.22575		164	69.6425	70.2131	69.9278	0.403417		164
	166	72.2288	68.5669	70.3979			166	80.6852	76.2573	78.4712			166	86.0148	87.8782	86.9465			3.05		8.0782																166	72.2288	68.5669	70.3979	2.58937		166	70.5859	70.6057	70.5958	0.0139966		166
	168	71.9127	68.6021	70.2574			168	81.1445	76.9308	79.0377			168	87.0237	88.0069	87.5153			6.03		3.3104																168	71.9127	68.6021	70.2574	2.34095		168	70.326	70.9528	70.6394	0.443258		168
	170	71.8873	68.784	70.3357			170	80.9354	76.7874	78.8614			170	87.5882	88.0491	87.8186			5.93		2.17077																170	71.8873	68.784	70.3357	2.19439		170	70.8463	70.6499	70.7481	0.138885		170
	172	72.6733	69.2871	70.9802			172	81.4114	76.5824	78.9969			172	88.0638	88.3644	88.2141			4.63		2.04078																172	72.6733	69.2871	70.9802	2.39436		172	71.3069	71.8614	71.5842	0.392059		172
	174	72.6028	70.0311	71.3169			174	81.507	76.8552	79.1811			174	88.6652	88.6051	88.6351			5		5.72412																174	72.6028	70.0311	71.3169	1.81851		174	71.8115	72.0489	71.9302	0.167862		174
	176	72.9788	69.7371	71.358			176	82.0532	76.6057	79.3295			176	89.6037	89.2231	89.4134			3.24		3.30212																176	72.9788	69.7371	71.358	2.29226		176	71.951	72.1882	72.0696	0.167726		176
	178	73.0855	70.2821	71.6838			178	81.421	76.9154	79.1682			178	90.1518	89.4109	89.7813			3.41		4.95999																178	73.0855	70.2821	71.6838	1.98229		178	72.2168	73.5001	72.8585	0.907388		178
	180	72.728	70.3902	71.5591			180	82.4616	77.1805	79.821			180	91.6732	90.8871	91.2802			5.33		6.97536																180	72.728	70.3902	71.5591	1.65309		180	72.6494	72.9441	72.7967	0.208373		180
	182	73.3831	70.2772	71.8302			182	82.0289	76.8846	79.4567			182	91.4768	91.1566	91.3167			5.98		5.98158																182	73.3831	70.2772	71.8302	2.19624		182	72.6951	73.4224	73.0588	0.51431		182
	184	73.8135	70.9555	72.3845			184	82.5987	77.076	79.8373			184	91.7763	91.1537	91.465			3.07		3.13173																184	73.8135	70.9555	72.3845	2.02086		184	73.0842	74.0303	73.5572	0.668975		184
	186	73.9493	70.9937	72.4715			186	83.009	77.1113	80.0602			186	93.1394	92.2166	92.678			3.24		5.15498																186	73.9493	70.9937	72.4715	2.08993		186	73.0429	74.8754	73.9591	1.29576		186
	188	74.4277	71.5094	72.9686			188	82.2747	76.9215	79.5981			188	93.4803	92.1021	92.7912			5.24		6.91615																188	74.4277	71.5094	72.9686	2.06358		188	74.3682	75.8373	75.1027	1.03881		188
	190	74.1166	71.6051	72.8608			190	82.8204	77.5276	80.174			190	93.7068	93.1254	93.4161			3.34		2.34067																190	74.1166	71.6051	72.8608	1.77584		190	74.0968	75.9359	75.0163	1.30042		190
	192	74.7734	72.2148	73.4941			192	83.1283	77.2077	80.168			192	95.1295	93.9494	94.5395			3.34		2.83805																192	74.7734	72.2148	73.4941	1.80917		192	74.4957	75.8048	75.1502	0.925624		192
	194	75.3092	72.9669	74.138			194	83.5559	77.5705	80.5632			194	96.4308	94.4624	95.4466			2.97		4.35414																194	75.3092	72.9669	74.138	1.65622		194	75.1305	77.0361	76.0833	1.34743		194
	196	74.8682	72.4704	73.6693			196	84.2055	77.0881	80.6468			196	97.0769	94.5106	95.7937			1.84		1.70419																196	74.8682	72.4704	73.6693	1.69553		196	75.2844	77.7219	76.5031	1.72356		196
	198	75.1307	72.3488	73.7398			198	84.7981	77.0017	80.8999			198	98.3465	95.4805	96.9135		Minimum	1.4		1.605																198	75.1307	72.3488	73.7398	1.96709		198	75.4267	76.9853	76.206	1.10213		198
	200	75.8722	72.9533	74.4127			200	85.1517	77.2956	81.2236			200	99.1561	96.5039	97.83		Maximum	10.8		8.667																200	75.8722	72.9533	74.4127	2.06399		200	75.7928	77.4607	76.6268	1.17942		200
	202	76.316	72.7843	74.5502			202	84.8991	77.6757	81.2874			202	99.3057	96.4644	97.885		25% Percentile	2.763		2.358																202	76.316	72.7843	74.5502	2.49728		202	76.3752	78.2693	77.3222	1.33932		202
	204	76.9673	73.2833	75.1253			204	86.0584	77.6874	81.8729			204	101.074	97.8822	99.4781		75% Percentile	5.805		5.48																204	76.9673	73.2833	75.1253	2.60496		204	77.0267	79.7599	78.3933	1.93271		204
	206	76.3336	73.6208	74.9772			206	86.7512	77.5476	82.1494			206	102.225	99.15	100.687		Median	3.89		3.938																206	76.3336	73.6208	74.9772	1.91821		206	77.0069	79.9968	78.5018	2.11424		206
	208	76.8624	73.0548	74.9586			208	86.8431	77.97	82.4066			208	102.642	99.4299	101.036																					208	76.8624	73.0548	74.9586	2.69238		208	77.5134	80.2951	78.9043	1.96698		208
	210	77.0493	74.1231	75.5862			210	88.1665	78.9909	83.5787			210	104.441	101.174	102.807																					210	77.0493	74.1231	75.5862	2.06912		210	78.1565	80.2523	79.2044	1.48194		210
	212	76.5142	74.5381	75.5261			212	87.5964	77.9328	82.7646			212	105.192	101.367	103.28																					212	76.5142	74.5381	75.5261	1.39731		212	78.3717	81.3754	79.8735	2.12391		212
	214	78.0525	74.816	76.4343			214	88.6872	77.5209	83.1041			214	105.336	102.183	103.76																					214	78.0525	74.816	76.4343	2.2886		214	78.8222	81.7233	80.2727	2.05136		214
	216	78.167	75.3796	76.7733			216	89.3269	78.1888	83.7578			216	107.803	103.093	105.448																					216	78.167	75.3796	76.7733	1.97102		216	79.3334	82.4767	80.905	2.22264		216
	218	78.2634	74.7982	76.5308			218	89.5085	78.2347	83.8716			218	107.783	103.771	105.777																					218	78.2634	74.7982	76.5308	2.4503		218	79.9764	82.0634	81.0199	1.47575		218
	220	78.4518	75.2807	76.8663			220	90.4624	79.4869	84.9746			220	108.99	105.586	107.288																					220	78.4518	75.2807	76.8663	2.24235		220	80.52	82.5684	81.5442	1.44848		220
	222	79.1496	75.2969	77.2232			222	90.9567	79.1638	85.0603			222	110.712	105.35	108.031																					222	79.1496	75.2969	77.2232	2.72432		222	80.7105	84.0891	82.3998	2.38902		222
	224	79.4537	76.1185	77.7861			224	91.0973	79.3182	85.2077			224	110.917	106.535	108.726																					224	79.4537	76.1185	77.7861	2.35837		224	80.7168	84.1112	82.414	2.40024		224
	226	79.8206	76.6207	78.2207			226	91.8363	79.3232	85.5798			226	112.517	107.427	109.972																					226	79.8206	76.6207	78.2207	2.2627		226	82.0527	84.7786	83.4156	1.92748		226
	228	80.4459	76.5652	78.5055			228	93.3546	80.2571	86.8058			228	112.86	108.81	110.835																					228	80.4459	76.5652	78.5055	2.74409		228	83.3168	85.4948	84.4058	1.54005		228
	230	80.5598	76.3354	78.4476			230	92.3987	80.0185	86.2086			230	113.938	108.926	111.432																					230	80.5598	76.3354	78.4476	2.98711		230	83.0274	86.0476	84.5375	2.13564		230
	232	81.4963	77.0676	79.2819			232	94.2862	80.1433	87.2147			232	115.875	110.756	113.315																					232	81.4963	77.0676	79.2819	3.13157		232	83.5129	86.7158	85.1144	2.2648		232
	234	81.4745	77.7369	79.6057			234	94.2246	80.7668	87.4957			234	117.177	111.142	114.16																					234	81.4745	77.7369	79.6057	2.64284		234	84.3023	87.2686	85.7855	2.09749		234
	236	82.2262	77.9557	80.0909			236	94.7284	80.9859	87.8571			236	117.485	112.414	114.95																					236	82.2262	77.9557	80.0909	3.01967		236	84.6975	87.9004	86.2989	2.26475		236
	238	82.4441	78.6769	80.5605			238	95.7243	81.2163	88.4703			238	118.727	112.654	115.69																					238	82.4441	78.6769	80.5605	2.6638		238	85.6196	88.4401	87.0298	1.99436		238
	240	83.0565	78.4686	80.7625			240	96.1073	81.1013	88.6043			240	119.605	112.828	116.216																					240	83.0565	78.4686	80.7625	3.24412		240	86.359	89.2857	87.8223	2.06953		240
	242	82.9539	79.2912	81.1225			242	96.6582	81.3858	89.022			242	120.953	114.302	117.628																					242	82.9539	79.2912	81.1225	2.58988		242	86.4779	90.1604	88.3191	2.60388		242
	244	83.7554	79.7586	81.757			244	98.2438	82.2614	90.2526			244	123.807	115.826	119.817																					244	83.7554	79.7586	81.757	2.82619		244	87.1389	90.5817	88.8603	2.43444		244
	246	84.3902	79.6467	82.0185			246	98.2537	82.3615	90.3076			246	123.492	116.724	120.108																					246	84.3902	79.6467	82.0185	3.35414		246	88.5779	91.4161	89.997	2.00687		246
	248	84.2319	80.3091	82.2705			248	98.9347	82.9658	90.9503			248	124.207	115.931	120.069																					248	84.2319	80.3091	82.2705	2.77384		248	88.2533	91.427	89.8401	2.24416		248
	250	84.3059	80.8245	82.5652			250	100.222	83.0608	91.6414			250	125.459	118.292	121.876																					250	84.3059	80.8245	82.5652	2.46174		250	88.6379	92.416	90.527	2.67155		250
	252	84.5106	80.8508	82.6807			252	100.558	83.3821	91.9702			252	126.908	119.912	123.41																					252	84.5106	80.8508	82.6807	2.58789		252	89.1937	92.1451	90.6694	2.08701		252
	254	86.1728	81.6665	83.9197			254	102.002	83.9715	92.9865			254	128.702	121.227	124.965																					254	86.1728	81.6665	83.9197	3.18642		254	90.3233	93.8216	92.0725	2.47367		254
	256	86.5548	82.2792	84.417			256	101.559	83.6334	92.5963			256	129.222	121.859	125.541																					256	86.5548	82.2792	84.417	3.02325		256	90.3968	94.1207	92.2587	2.63316		256
	258	87.4318	82.8229	85.1273			258	103.131	84.6092	93.8699			258	130.014	123.187	126.601																					258	87.4318	82.8229	85.1273	3.25901		258	90.8196	94.6406	92.7301	2.70191		258
	260	87.278	82.2042	84.7411			260	104.125	85.3755	94.7502			260	132.482	123.219	127.85																					260	87.278	82.2042	84.7411	3.58775		260	91.8799	94.7118	93.2958	2.00247		260
	262	87.3126	83.0606	85.1866			262	105.255	85.5295	95.3921			262	132.987	124.432	128.71																					262	87.3126	83.0606	85.1866	3.00661		262	91.7802	95.9734	93.8768	2.96504		262
	264	88.1437	83.7473	85.9455			264	105.349	85.82	95.5847			264	133.976	125.627	129.801																					264	88.1437	83.7473	85.9455	3.10868		264	93.4666	96.6998	95.0832	2.28621		264
	266	89.104	84.729	86.9165			266	106.737	85.7178	96.2274			266	135.431	127.23	131.331																					266	89.104	84.729	86.9165	3.09361		266	94.0333	98.1312	96.0823	2.89763		266
	268	89.1845	84.9339	87.0592			268	106.82	86.084	96.4521			268	136.892	128.589	132.741																					268	89.1845	84.9339	87.0592	3.00565		268	94.4388	98.04	96.2394	2.54645		268
	270	90.2943	85.8844	88.0893			270	108.12	86.6575	97.3885			270	136.783	128.671	132.727																					270	90.2943	85.8844	88.0893	3.11827		270	95.2579	99.1141	97.186	2.72674		270
	272	90.0887	86.2547	88.1717			272	109.532	87.3654	98.4489			272	140.88	130.621	135.75																					272	90.0887	86.2547	88.1717	2.71103		272	95.8495	99.0543	97.4519	2.26615		272
	274	90.6584	86.101	88.3797			274	110.304	87.1197	98.712			274	140.933	131.46	136.197																					274	90.6584	86.101	88.3797	3.22255		274	95.1571	99.0494	97.1032	2.7523		274
	276	91.675	87.6001	89.6376			276	110.487	87.5469	99.0171			276	141.777	132.658	137.218																					276	91.675	87.6001	89.6376	2.88138		276	96.8129	100.002	98.4074	2.25499		276
	278	91.5975	87.1442	89.3708			278	112.269	88.6537	100.461			278	142.583	132.626	137.604																					278	91.5975	87.1442	89.3708	3.14899		278	97.5811	100.877	99.229	2.33053		278
	280	92.3062	87.7585	90.0323			280	112.35	88.6433	100.497			280	144.758	133.807	139.282																					280	92.3062	87.7585	90.0323	3.2157		280	97.4811	101.519	99.5001	2.85532		280
	282	92.8553	88.6131	90.7342			282	114.375	89.0107	101.693			282	146.28	135.665	140.973																					282	92.8553	88.6131	90.7342	2.9997		282	98.5182	102.07	100.294	2.51138		282
	284	93.4945	88.3255	90.91			284	115.133	90.271	102.702			284	146.912	137.594	142.253																					284	93.4945	88.3255	90.91	3.65505		284	100.118	103.125	101.621	2.12632		284
	286	93.5348	88.6554	91.0951			286	115.74	90.1395	102.94			286	147.431	137.138	142.284																					286	93.5348	88.6554	91.0951	3.45025		286	99.7914	103.215	101.503	2.42074		286
	288	94.4093	89.8506	92.1299			288	116.71	90.3388	103.524			288	148.318	138.452	143.385																					288	94.4093	89.8506	92.1299	3.22345		288	101.711	104.316	103.013	1.84197		288
	290	94.8349	90.927	92.881			290	116.572	91.1645	103.868			290	150.774	140.717	145.745																					290	94.8349	90.927	92.881	2.76328		290	102.019	104.585	103.302	1.81428		290
	292	94.754	91.1164	92.9352			292	117.947	91.1565	104.552			292	152.293	140.147	146.22																					292	94.754	91.1164	92.9352	2.57216		292	101.636	105.234	103.435	2.54435		292
	294	95.515	91.3109	93.413			294	118.834	91.179	105.006			294	152.65	142.137	147.393																					294	95.515	91.3109	93.413	2.97273		294	102.057	106.045	104.051	2.81993		294
	296	96.0526	92.1445	94.0986			296	118.801	91.0525	104.927			296	152.9	141.696	147.298																					296	96.0526	92.1445	94.0986	2.76344		296	103.142	107.031	105.086	2.74955		296
	298	96.0429	92.385	94.214			298	121.057	92.4411	106.749			298	155.493	144.299	149.896																					298	96.0429	92.385	94.214	2.58649		298	103.163	107.486	105.324	3.05676		298
	300	97.8149	94.0217	95.9183			300	121.541	92.6246	107.083			300	156.598	144.661	150.629																					300	97.8149	94.0217	95.9183	2.68224		300	104.453	108.661	106.557	2.97562		300
	302	98.1732	93.4787	95.826			302	122.32	93.9827	108.151			302	157.513	146.283	151.898																					302	98.1732	93.4787	95.826	3.31955		302	104.577	108.898	106.737	3.05566		302
	304	98.5121	94.7429	96.6275			304	122.717	93.6086	108.163			304	157.846	146.008	151.927																					304	98.5121	94.7429	96.6275	2.66522		304	105.577	109.504	107.54	2.77685		304
	306	98.4359	95.0213	96.7286			306	124.467	94.5277	109.497			306	159.5	148.362	153.931																					306	98.4359	95.0213	96.7286	2.41452		306	106.207	109.543	107.875	2.35901		306
	308	99.7244	95.689	97.7067			308	125.127	94.6232	109.875			308	161.956	149.246	155.601																					308	99.7244	95.689	97.7067	2.85348		308	106.949	110.846	108.898	2.75605		308
	310	100.36	96.5453	98.4525			310	126.536	95.2177	110.877			310	162.989	150.946	156.968																					310	100.36	96.5453	98.4525	2.69717		310	107.297	112.317	109.807	3.54965		310
	312	100.988	97.36	99.1739			312	127.355	95.689	111.522			312	164.396	152.3	158.348																					312	100.988	97.36	99.1739	2.56526		312	108.046	112.542	110.294	3.1787		312
	314	101.162	97.5856	99.3737			314	128.372	96.0002	112.186			314	165.429	152.732	159.081																					314	101.162	97.5856	99.3737	2.52877		314	108.867	112.562	110.715	2.6126		314
	316	101.91	97.6659	99.7878			316	128.92	96.3035	112.612			316	167.307	153.569	160.438																					316	101.91	97.6659	99.7878	3.00081		316	109.002	112.716	110.859	2.62571		316
	318	101.712	98.9374	100.325			318	130.87	97.2848	114.077			318	167.722	154.613	161.167																					318	101.712	98.9374	100.325	1.96187		318	109.74	113.499	111.619	2.65756		318
	320	103.246	99.9233	101.585			320	130.942	97.1275	114.035			320	168.991	156.145	162.568																					320	103.246	99.9233	101.585	2.34965		320	109.774	114.886	112.33	3.61485		320
	322	103.136	99.4073	101.272			322	132.651	98.0916	115.371			322	171.859	157.159	164.509																					322	103.136	99.4073	101.272	2.6368		322	111.026	114.677	112.851	2.58129		322
	324	104.177	100.775	102.476			324	133.954	98.1187	116.036			324	171.886	159.547	165.716																					324	104.177	100.775	102.476	2.4056		324	111.832	116.658	114.245	3.4126		324
	326	103.762	101.379	102.57			326	134.06	98.8248	116.442			326	172.908	159.35	166.129																					326	103.762	101.379	102.57	1.68525		326	112.527	116.112	114.319	2.53483		326
	328	105.368	102.397	103.883			328	135.235	99.1341	117.184			328	175.339	160.846	168.093																					328	105.368	102.397	103.883	2.10115		328	113.451	117.314	115.382	2.73149		328
	330	105.56	103.246	104.403			330	135.964	100.208	118.086			330	176.523	162.379	169.451																					330	105.56	103.246	104.403	1.63572		330	113.29	118.253	115.772	3.50911		330
	332	105.478	102.163	103.821			332	136.882	99.0673	117.974			332	176.521	161.659	169.09																					332	105.478	102.163	103.821	2.34376		332	113.578	118.167	115.873	3.2452		332
	334	107.247	103.865	105.556			334	138.438	100.541	119.49			334	179.692	164.021	171.857																					334	107.247	103.865	105.556	2.39171		334	115.515	119.096	117.306	2.53158		334
	336	106.612	103.738	105.175			336	138.526	100.855	119.691			336	179.258	164.789	172.023																					336	106.612	103.738	105.175	2.0322		336	114.525	119.269	116.897	3.35452		336
	338	107.516	105.816	106.666			338	140.9	101.392	121.146			338	181.303	166.325	173.814																					338	107.516	105.816	106.666	1.20254		338	115.98	121.201	118.59	3.69151		338
	340	108.018	105.551	106.785			340	141.802	101.92	121.861			340	182.031	168.078	175.055																					340	108.018	105.551	106.785	1.74481		340	116.763	121.738	119.251	3.51753		340
	342	109.268	107.011	108.139			342	143.325	103.287	123.306			342	184.918	168.952	176.935																					342	109.268	107.011	108.139	1.59596		342	118.296	122.671	120.483	3.09392		342
	344	109.243	106.996	108.119			344	144.043	102.792	123.418			344	185.376	170.255	177.816																					344	109.243	106.996	108.119	1.58897		344	117.463	122.371	119.917	3.47065		344
	346	109.882	108.219	109.051			346	144.976	103.258	124.117			346	187.102	170.801	178.952																					346	109.882	108.219	109.051	1.17555		346	118.907	122.905	120.906	2.82692		346
	348	110.416	107.602	109.009			348	145.662	103.111	124.386			348	187.3	171.805	179.552																					348	110.416	107.602	109.009	1.98946		348	118.188	123.539	120.863	3.78415		348
	350	110.177	108.802	109.489			350	145.869	103.502	124.685			350	190.084	171.886	180.985																					350	110.177	108.802	109.489	0.972274		350	119.311	123.632	121.472	3.05572		350
	352	111.601	109.544	110.572			352	147.767	104.997	126.382			352	190.332	175.648	182.99																					352	111.601	109.544	110.572	1.45515		352	120.11	125.354	122.732	3.70784		352
	354	113.059	110.583	111.821			354	149.451	105.142	127.297			354	191.382	175.874	183.628																					354	113.059	110.583	111.821	1.75103		354	122.014	125.936	123.975	2.77363		354
	356	112.098	110.621	111.359			356	150.283	105.744	128.014			356	193.922	177.256	185.589																					356	112.098	110.621	111.359	1.04406		356	120.74	125.918	123.329	3.66117		356
	358	113.486	112.34	112.913			358	151.485	107.412	129.448			358	195.415	179.197	187.306																					358	113.486	112.34	112.913	0.810005		358	121.721	127.41	124.565	4.0221		358
	360	114.675	112.817	113.746			360	151.972	106.812	129.392			360	195.405	179.992	187.698																					360	114.675	112.817	113.746	1.31373		360	122.759	128.451	125.605	4.02504		360
	362	114.003	112.293	113.148			362	152.995	107.06	130.028			362	197.466	179.938	188.702																					362	114.003	112.293	113.148	1.20939		362	122.083	127.706	124.894	3.97571		362
	364	115.555	113.951	114.753			364	154.462	107.156	130.809			364	198.387	182.014	190.201																					364	115.555	113.951	114.753	1.13408		364	123.733	128.584	126.158	3.43025		364
	366	116.154	113.83	114.992			366	154.586	108.547	131.566			366	200.359	184.543	192.451																					366	116.154	113.83	114.992	1.64379		366	123.897	129.511	126.704	3.97016		366
	368	116.608	115.284	115.946			368	155.661	108.689	132.175			368	201.185	184.3	192.742																					368	116.608	115.284	115.946	0.936029		368	124.57	130.359	127.465	4.09338		368
	370	116.834	115.181	116.008			370	157.379	109.047	133.213			370	203.267	184.468	193.867																					370	116.834	115.181	116.008	1.16907		370	125.573	130.336	127.955	3.36804		370
	372	117.623	116.298	116.96			372	157.915	108.902	133.409			372	203.391	184.526	193.958																					372	117.623	116.298	116.96	0.936713		372	126.856	131.463	129.159	3.25753		372
	374	117.597	116.453	117.025			374	160.08	110.012	135.046			374	205.017	187.405	196.211																					374	117.597	116.453	117.025	0.808807		374	125.959	131.343	128.651	3.80697		374
	376	118.438	117.527	117.983			376	161.094	110.357	135.725			376	206.81	189.267	198.038																					376	118.438	117.527	117.983	0.644327		376	127.57	133.137	130.353	3.936		376
	378	117.532	116.031	116.782			378	162.346	110.844	136.595			378	209.245	188.738	198.992																					378	117.532	116.031	116.782	1.0616		378	125.507	131.785	128.646	4.43941		378
	380	118.643	118.112	118.378			380	164.017	111.6	137.809			380	209.036	191.693	200.365																					380	118.643	118.112	118.378	0.37558		380	127.201	133.516	130.358	4.46523		380
	382	119.953	119.441	119.697			382	165.173	112.37	138.771			382	211.416	193.224	202.32																					382	119.953	119.441	119.697	0.362419		382	128.529	134.64	131.584	4.32115		382
	384	120.426	119.441	119.934			384	165.747	112.433	139.09			384	211.856	192.86	202.358																					384	120.426	119.441	119.934	0.696273		384	128.855	135.472	132.164	4.67895		384
	386	120.919	120.682	120.801			386	166.358	113.106	139.732			386	213.699	195.358	204.528																					386	120.919	120.682	120.801	0.16768		386	130.227	136.195	133.211	4.21995		386
	388	121.527	122.122	121.824			388	167.946	113.382	140.664			388	214.814	195.818	205.316																					388	121.527	122.122	121.824	0.420688		388	130.352	136.341	133.347	4.23493		388
	390	121.832	122.187	122.009			390	168.732	115.113	141.923			390	216.124	198.217	207.171																					390	121.832	122.187	122.009	0.250634		390	130.693	136.483	133.588	4.09368		390
	392	121.298	122.261	121.78			392	171.405	114.06	142.732			392	217.033	198.595	207.814																					392	121.298	122.261	121.78	0.680832		392	130.357	135.977	133.167	3.97384		392
	394	122.981	122.863	122.922			394	172.39	115.367	143.879			394	219.729	199.487	209.608																					394	122.981	122.863	122.922	0.0833754		394	131.293	137.425	134.359	4.33552		394
	396	123.278	123.2	123.239			396	173.099	116.379	144.739			396	219.982	201.47	210.726																					396	123.278	123.2	123.239	0.0557271		396	132.755	137.72	135.238	3.51081		396
	398	124.124	124.674	124.399			398	174.213	116.407	145.31			398	221.754	203.116	212.435																					398	124.124	124.674	124.399	0.388726		398	132.35	138.103	135.227	4.06774		398
	400	124.844	125.319	125.082			400	175.667	116.758	146.213			400	221.91	204.052	212.981																					400	124.844	125.319	125.082	0.335871		400	134.7	139.688	137.194	3.52665		400
	402	124.784	125.138	124.961			402	177.828	117.194	147.511			402	223.96	205.67	214.815																					402	124.784	125.138	124.961	0.250353		402	133.733	139.792	136.762	4.28381		402
	404	125.893	127.255	126.574			404	178.875	118.014	148.444			404	224.373	205.485	214.929																					404	125.893	127.255	126.574	0.962904		404	134.419	140.675	137.547	4.42378		404
	406	127.06	127.08	127.07			406	180.786	119.087	149.937			406	226.554	209.154	217.854																					406	127.06	127.08	127.07	0.0139252		406	135.509	141.318	138.414	4.10793		406
	408	127.513	127.948	127.731			408	181.167	119.574	150.37			408	228.311	208.698	218.504																					408	127.513	127.948	127.731	0.306971		408	133.946	142.57	138.258	6.09755		408
	410	128.028	128.325	128.177			410	182.348	119.615	150.982			410	230.17	209.92	220.045																					410	128.028	128.325	128.177	0.209592		410	136.841	142.078	139.46	3.70279		410
	412	127.975	129.947	128.961			412	184.676	120.426	152.551			412	231.449	212.662	222.055																					412	127.975	129.947	128.961	1.39433		412	135.488	143.573	139.53	5.71675		412
	414	129.552	130.482	130.017			414	184.567	121.029	152.798			414	232.792	212.671	222.731																					414	129.552	130.482	130.017	0.658034		414	138.303	144.738	141.521	4.55024		414
	416	129.117	130.556	129.837			416	185.815	120.885	153.35			416	233.854	212.66	223.257																					416	129.117	130.556	129.837	1.01754		416	138.244	144.158	141.201	4.18167		416
	418	129.996	131.376	130.686			418	186.492	121.28	153.886			418	233.52	213.695	223.607																					418	129.996	131.376	130.686	0.976397		418	138.517	144.731	141.624	4.39379		418
	420	130.958	132.083	131.521			420	188.448	123.032	155.74			420	236.979	216.011	226.495																					420	130.958	132.083	131.521	0.795521		420	139.248	146.117	142.682	4.85687		420
	422	130.853	132.471	131.662			422	189.47	123.028	156.249			422	237.976	218.182	228.079																					422	130.853	132.471	131.662	1.14455		422	139.242	147.039	143.141	5.51337		422
	424	131.868	133.152	132.51			424	190.593	123.028	156.811			424	239.098	219.631	229.364																					424	131.868	133.152	132.51	0.90746		424	139.884	146.795	143.339	4.88632		424
	426	132.608	134.547	133.577			426	191.696	124.668	158.182			426	239.686	220.424	230.055																					426	132.608	134.547	133.577	1.37112		426	142.026	148.061	145.044	4.26726		426
	428	133.253	135.192	134.223			428	192.197	124.101	158.149			428	239.281	220.951	230.116																					428	133.253	135.192	134.223	1.37145		428	141.941	148.789	145.365	4.84205		428
	430	133.54	135.003	134.271			430	192.827	124.802	158.815			430	242.452	220.426	231.439																					430	133.54	135.003	134.271	1.03413		430	142.157	149.054	145.606	4.87718		430
	432	133.531	135.804	134.667			432	195.248	126.298	160.773			432	243.683	224.003	233.843																					432	133.531	135.804	134.667	1.60763		432	141.331	147.897	144.614	4.64272		432
	434	134.205	136.152	135.178			434	196.228	126.676	161.452			434	245.153	223.549	234.351																					434	134.205	136.152	135.178	1.37653		434	142.071	149.425	145.748	5.20023		434
	436	134.792	137.908	136.35			436	199.134	127.733	163.434			436	247.177	227.25	237.213																					436	134.792	137.908	136.35	2.20296		436	142.956	150.054	146.505	5.01939		436
	438	136.212	137.952	137.082			438	199.646	127.027	163.336			438	248.472	226.697	237.585																					438	136.212	137.952	137.082	1.2307		438	144.617	150.689	147.653	4.29346		438
	440	135.271	138.353	136.812			440	201.225	127.632	164.429			440	249.018	227.594	238.306																					440	135.271	138.353	136.812	2.17926		440	142.967	150.289	146.628	5.17747		440
	442	136.92	139.777	138.349			442	201.788	129.307	165.547			442	250.919	230.221	240.57																					442	136.92	139.777	138.349	2.0205		442	145.67	151.936	148.803	4.43117		442
	444	138.007	140.138	139.072			444	204.341	129.851	167.096			444	252.951	232.104	242.527																					444	138.007	140.138	139.072	1.50647		444	145.622	152.901	149.261	5.14711		444
	446	138.511	141.243	139.877			446	205.245	129.978	167.611			446	253.411	232.162	242.786																					446	138.511	141.243	139.877	1.93141		446	146.072	154.049	150.06	5.64028		446
	448	138.309	142.182	140.246			448	205.698	130.638	168.168			448	254.978	232.784	243.881																					448	138.309	142.182	140.246	2.73877		448	146.609	154.098	150.354	5.29589		448
	450	139.663	142.379	141.021			450	207.709	131.295	169.502			450	255.568	235.937	245.752																					450	139.663	142.379	141.021	1.92031		450	146.453	154.521	150.487	5.70528		450
	452	141.089	142.908	141.999			452	208.33	131.602	169.966			452	257.122	236.409	246.766																					452	141.089	142.908	141.999	1.28603		452	147.475	156.568	152.021	6.43015		452
	454	140.269	143.226	141.747			454	210.182	132.468	171.325			454	258.638	237.804	248.221																					454	140.269	143.226	141.747	2.09104		454	148.904	155.094	151.999	4.37725		454
	456	141.833	145.013	143.423			456	210.883	132.538	171.71			456	259.17	237.806	248.488																					456	141.833	145.013	143.423	2.24917		456	149.656	156.986	153.321	5.18288		456
	458	142.312	145.73	144.021			458	212.427	133.849	173.138			458	260.385	240.114	250.25																					458	142.312	145.73	144.021	2.41658		458	149.345	156.832	153.089	5.29412		458
	460	143.31	145.515	144.413			460	213.5	132.967	173.234			460	261.767	240.195	250.981																					460	143.31	145.515	144.413	1.55944		460	149.335	156.877	153.106	5.33271		460
	462	144.002	146.713	145.358			462	215.815	134.938	175.376			462	264.488	243.511	254																					462	144.002	146.713	145.358	1.917		462	151.185	158.844	155.014	5.41517		462
	464	144.541	147.039	145.79			464	216.001	135.302	175.651			464	263.773	243.995	253.884																					464	144.541	147.039	145.79	1.76672		464	150.58	157.722	154.151	5.04977		464
	466	144.244	148.042	146.143			466	218.464	136.159	177.312			466	266.003	246.26	256.131																					466	144.244	148.042	146.143	2.68522		466	151.879	158.92	155.4	4.97884		466
	468	145.32	148.438	146.879			468	218.944	135.882	177.413			468	269.135	246.475	257.805																					468	145.32	148.438	146.879	2.20413		468	151.732	160.61	156.171	6.27758		468
	470	146.127	150.463	148.295			470	220.698	137.198	178.948			470	268.611	247.721	258.166																					470	146.127	150.463	148.295	3.06622		470	153.691	161.136	157.413	5.26438		470
	472	145.706	150.009	147.857			472	221.238	138.06	179.649			472	268.183	248.72	258.451																					472	145.706	150.009	147.857	3.04254		472	152.583	160.815	156.699	5.82112		472
	474	146.055	149.929	147.992			474	223.168	139.103	181.135			474	270.003	249.588	259.796																					474	146.055	149.929	147.992	2.73975		474	152.447	160.727	156.587	5.85501		474
	476	147.486	150.721	149.104			476	225.482	139.361	182.422			476	273.73	252	262.865																					476	147.486	150.721	149.104	2.28715		476	153.147	161.726	157.436	6.06653		476
	478	148.942	153.521	151.232			478	226.362	139.832	183.097			478	274.221	253.801	264.011																					478	148.942	153.521	151.232	3.23776		478	155.444	163.631	159.537	5.78872		478
	480	149.802	153.409	151.605			480	227.401	140.666	184.033			480	273.724	254.54	264.132																					480	149.802	153.409	151.605	2.5504		480	155.41	163.635	159.522	5.81548		480
	482	148.414	153.754	151.084			482	229.419	141.493	185.456			482	278.465	255.64	267.053																					482	148.414	153.754	151.084	3.77588		482	154.581	162.916	158.749	5.89372		482
	484	150.126	153.829	151.978			484	228.132	140.884	184.508			484	273.876	253.956	263.916																					484	150.126	153.829	151.978	2.61871		484	155.504	164.703	160.104	6.50498		484
	486	150.897	154.561	152.729			486	230.267	142.406	186.336			486	277.022	257.957	267.49																					486	150.897	154.561	152.729	2.59049		486	156.977	165.353	161.165	5.92313		486
	488	151.222	155.228	153.225			488	231.918	142.857	187.388			488	278.143	258.939	268.541																					488	151.222	155.228	153.225	2.83267		488	156.668	165.173	160.921	6.01419		488
	490	151.772	156.477	154.124			490	234.14	143.737	188.938			490	279.761	260.449	270.105																					490	151.772	156.477	154.124	3.32664		490	158.374	165.471	161.923	5.01792		490
	492	152.695	158.251	155.473			492	234.834	143.951	189.393			492	282.144	260.092	271.118																					492	152.695	158.251	155.473	3.92829		492	159.203	166.524	162.864	5.17693		492
	494	152.478	157.89	155.184			494	236.235	145.801	191.018			494	283.036	262.712	272.874																					494	152.478	157.89	155.184	3.82679		494	157.476	166.982	162.229	6.72123		494
	496	153.69	158.787	156.238			496	236.508	144.749	190.629			496	283.59	262.198	272.894																					496	153.69	158.787	156.238	3.60434		496	159.439	168.191	163.815	6.18884		496
	498	154.294	159.508	156.901			498	237.995	146.36	192.178			498	285.117	265.388	275.253																					498	154.294	159.508	156.901	3.68656		498	160.179	167.486	163.833	5.16677		498
	500	155.347	159.823	157.585			500	239.473	147.101	193.287			500	285.863	266.41	276.136																					500	155.347	159.823	157.585	3.16438		500	160.256	168.576	164.416	5.88268		500
	502	155.661	160.191	157.926			502	243.451	147.849	195.65			502	288.409	269.277	278.843																					502	155.661	160.191	157.926	3.20292		502	160.88	168.068	164.474	5.08289		502
	504	155.266	160.603	157.935			504	242.559	147.999	195.279			504	288.644	267.44	278.042																					504	155.266	160.603	157.935	3.77432		504	160.407	169.329	164.868	6.3091		504
	506	156.574	161.927	159.251			506	243.194	147.609	195.402			506	287.711	268.952	278.332																					506	156.574	161.927	159.251	3.78511		506	160.766	169.563	165.164	6.22039		506
	508	157.206	162.993	160.099			508	246.599	150.087	198.343			508	290.498	270.594	280.546																					508	157.206	162.993	160.099	4.09183		508	161.753	169.763	165.758	5.66454		508
	510	158.111	162.397	160.254			510	248.135	149.621	198.878			510	292.335	271.41	281.873																					510	158.111	162.397	160.254	3.03068		510	161.532	169.927	165.73	5.93623		510
	512	158.559	164.177	161.368			512	249.294	150.944	200.119			512	294.763	273.267	284.015																					512	158.559	164.177	161.368	3.97275		512	162.99	173.06	168.025	7.12017		512
	514	159.235	165.693	162.464			514	249.214	151.802	200.508			514	294.808	275.44	285.124																					514	159.235	165.693	162.464	4.56585		514	163.698	172.189	167.944	6.00403		514
	516	159.65	164.583	162.117			516	251.722	151.626	201.674			516	296.343	276.169	286.256																					516	159.65	164.583	162.117	3.48828		516	163.031	171.678	167.355	6.11492		516
	518	161.171	167.121	164.146			518	252.02	152.955	202.488			518	297.584	277.943	287.763																					518	161.171	167.121	164.146	4.20747		518	164.551	173.645	169.098	6.43002		518
	520	161.648	166.768	164.208			520	253.838	153.629	203.733			520	298.15	278.44	288.295																					520	161.648	166.768	164.208	3.62069		520	164.838	174.331	169.585	6.7122		520
	522	161.929	167.276	164.603			522	255.834	155.327	205.581			522	301.008	281.407	291.207																					522	161.929	167.276	164.603	3.78058		522	166.234	173.645	169.939	5.23999		522
	524	162.784	169.121	165.953			524	255.98	155.806	205.893			524	298.537	280.286	289.412																					524	162.784	169.121	165.953	4.48137		524	165.824	173.781	169.803	5.62614		524
	526	161.148	167.638	164.393			526	257.764	156.444	207.104			526	301.733	281.873	291.803																					526	161.148	167.638	164.393	4.58891		526	164.608	173.814	169.211	6.51017		526
	528	163.357	169.194	166.276			528	258.797	156.428	207.613			528	302.622	284.875	293.749																					528	163.357	169.194	166.276	4.12738		528	167.577	176.155	171.866	6.06558		528
	530	163.871	170.843	167.357			530	260.042	156.626	208.334			530	304.974	284.777	294.875																					530	163.871	170.843	167.357	4.92994		530	166.267	175.36	170.814	6.42976		530
	532	165.458	172.337	168.897			532	261.284	157.357	209.321			532	303.038	285.473	294.255																					532	165.458	172.337	168.897	4.86436		532	168.166	176.962	172.564	6.22022		532
	534	167.572	172.487	170.029			534	262.861	159.522	211.191			534	305.772	289.178	297.475																					534	167.572	172.487	170.029	3.476		534	167.532	177.956	172.744	7.37079		534
	536	167.569	173.499	170.534			536	265.191	159.55	212.371			536	307.83	290.627	299.228																					536	167.569	173.499	170.534	4.19247		536	168.85	177.832	173.341	6.35138		536
	538	166.591	172.772	169.682			538	265.312	159.31	212.311			538	309.022	290.012	299.517																					538	166.591	172.772	169.682	4.3706		538	167.945	176.815	172.38	6.27146		538
	540	168.846	174.447	171.647			540	267.956	160.843	214.4			540	309.289	291.912	300.6																					540	168.846	174.447	171.647	3.96068		540	169.359	178.135	173.747	6.20599		540
	542	168.333	174.349	171.341			542	268.243	160.565	214.404			542	311.466	292.486	301.976																					542	168.333	174.349	171.341	4.25355		542	169.95	178.116	174.033	5.77367		542
	544	167.43	174.141	170.785			544	270.9	163.193	217.046			544	313.325	295.932	304.629																					544	167.43	174.141	170.785	4.74559		544	170.208	177.78	173.994	5.35435		544
	546	170.192	175.175	172.684			546	271.382	162.883	217.132			546	313.594	294.496	304.045																					546	170.192	175.175	172.684	3.52356		546	169.7	179.705	174.703	7.07497		546
	548	169.933	176.563	173.248			548	273.21	163.77	218.49			548	313.092	296.02	304.556																					548	169.933	176.563	173.248	4.68865		548	171.492	181.537	176.514	7.10274		548
	550	171.607	177.745	174.676			550	272.805	162.857	217.831			550	314.272	296.012	305.142																					550	171.607	177.745	174.676	4.34022		550	171.903	180.745	176.324	6.25215		550
	552	173.651	177.992	175.822			552	275.283	164.92	220.101			552	317.127	298.538	307.832																					552	173.651	177.992	175.822	3.0694		552	172.487	181.524	177.006	6.38994		552
	554	172.389	179.098	175.743			554	275.188	164.917	220.052			554	316.514	297.414	306.964																					554	172.389	179.098	175.743	4.744		554	172.782	181.301	177.042	6.02391		554
	556	173.862	179.179	176.52			556	276.771	166.422	221.596			556	318.336	299.604	308.97																					556	173.862	179.179	176.52	3.76002		556	174.137	181.582	177.86	5.26403		556
	558	173.372	181.052	177.212			558	276.905	166	221.452			558	317.451	301.596	309.523																					558	173.372	181.052	177.212	5.43095		558	173.077	181.74	177.408	6.12544		558
	560	174.711	180.673	177.692			560	280.315	167.093	223.704			560	319.542	303.242	311.392																					560	174.711	180.673	177.692	4.21584		560	174.219	181.893	178.056	5.42633		560
	562	174.907	182.604	178.756			562	279.803	169.439	224.621			562	320.324	303.506	311.915																					562	174.907	182.604	178.756	5.44207		562	173.786	182.505	178.145	6.16582		562
	564	175.362	181.866	178.614			564	283.581	168.327	225.954			564	323.192	305.657	314.425																					564	175.362	181.866	178.614	4.59927		564	173.888	182.593	178.241	6.15552		564
	566	177.407	183.339	180.373			566	282.866	169.14	226.003			566	322.768	305.562	314.165																					566	177.407	183.339	180.373	4.19454		566	175.535	185.487	180.511	7.03734		566
	568	177.098	183.022	180.06			568	285.331	169.492	227.411			568	325.125	307.869	316.497																					568	177.098	183.022	180.06	4.18909		568	176.35	184.695	180.523	5.90091		568
	570	178.795	184.926	181.86			570	286.406	170.798	228.602			570	324.975	308.416	316.696																					570	178.795	184.926	181.86	4.33551		570	177.079	186.286	181.683	6.51024		570
	572	178.379	185.906	182.142			572	288.422	171.616	230.019			572	328.877	312.818	320.848																					572	178.379	185.906	182.142	5.32213		572	176.787	186.338	181.563	6.75341		572
	574	179.209	186.806	183.007			574	285.537	171.473	228.505			574	324.61	311.077	317.843																					574	179.209	186.806	183.007	5.37229		574	176.291	185.553	180.922	6.54921		574
	576	180.74	187.241	183.991			576	289.072	172.193	230.633			576	328.46	311.941	320.201																					576	180.74	187.241	183.991	4.59721		576	177.824	187.458	182.641	6.81223		576
	578	180.751	187.977	184.364			578	291.101	173.541	232.321			578	330.486	313.767	322.126																					578	180.751	187.977	184.364	5.11018		578	178.433	187.388	182.911	6.33218		578
	580	180.738	186.494	183.616			580	293.112	175.519	234.315			580	331.402	315.308	323.355																					580	180.738	186.494	183.616	4.07036		580	177.507	186.298	181.903	6.21629		580
	582	181.8	188.453	185.127			582	294.46	177.163	235.812			582	332.084	316.477	324.281																					582	181.8	188.453	185.127	4.70415		582	179.681	187.648	183.665	5.63387		582
	584	183.144	190.514	186.829			584	295.459	175.895	235.677			584	331.741	317.51	324.625																					584	183.144	190.514	186.829	5.2113		584	179.853	189.489	184.671	6.81371		584
	586	183.726	191.321	187.523			586	296.727	176.907	236.817			586	333.504	317.509	325.506																					586	183.726	191.321	187.523	5.37054		586	181.432	190.253	185.842	6.23766		586
	588	183.697	191.819	187.758			588	296.1	176.531	236.315			588	333.082	318.913	325.997																					588	183.697	191.819	187.758	5.74307		588	179.823	188.909	184.366	6.42445		588
	590	183.476	191.27	187.373			590	296.947	177.108	237.028			590	335.813	319.019	327.416																					590	183.476	191.27	187.373	5.51129		590	180.714	189.311	185.013	6.07904		590
	592	184.985	192.961	188.973			592	301.223	178.913	240.068			592	335.427	321.7	328.564																					592	184.985	192.961	188.973	5.63992		592	181.145	191.228	186.187	7.12997		592
	594	186.52	193.057	189.789			594	304.573	180.989	242.781			594	341.071	324.037	332.554																					594	186.52	193.057	189.789	4.62234		594	182.661	191.659	187.16	6.36268		594
	596	187.357	195.136	191.247			596	304.3	181.095	242.697			596	339.009	325.572	332.291																					596	187.357	195.136	191.247	5.50034		596	182.828	191.434	187.131	6.08518		596
	598	187.165	195.488	191.326			598	305.396	181.242	243.319			598	341.213	328.046	334.629																					598	187.165	195.488	191.326	5.88512		598	183.851	192.943	188.397	6.429		598
	600	187.073	194.722	190.898			600	307.103	181.995	244.549			600	342.022	326.489	334.256																					600	187.073	194.722	190.898	5.40853		600	182.691	191.553	187.122	6.26615		600
	602	188.442	196.844	192.643			602	308.579	182.6	245.59			602	342.24	329.014	335.627																					602	188.442	196.844	192.643	5.94137		602	184.181	194.556	189.369	7.33606		602
	604	189.474	196.232	192.853			604	307.511	183.271	245.391			604	341.866	329.323	335.594																					604	189.474	196.232	192.853	4.7785		604	184.013	193.364	188.689	6.61211		604
	606	189.894	196.858	193.376			606	308.2	183.448	245.824			606	343.099	329.422	336.26																					606	189.894	196.858	193.376	4.92385		606	185.206	194.288	189.747	6.42181		606
	608	190.864	197.412	194.138			608	310.573	185.04	247.807			608	345.544	331.502	338.523																					608	190.864	197.412	194.138	4.63034		608	185.515	195.721	190.618	7.21665		608
	610	190.499	198.256	194.378			610	312.713	186.713	249.713			610	347.121	334.318	340.72																					610	190.499	198.256	194.378	5.48564		610	184.347	194.338	189.343	7.06483		610
	612	192.212	200.605	196.409			612	312.867	184.888	248.878			612	346.903	331.211	339.057																					612	192.212	200.605	196.409	5.9353		612	186	196.458	191.229	7.3948		612
	614	191.765	198.93	195.347			614	312.76	186.182	249.471			614	344.272	333.951	339.111																					614	191.765	198.93	195.347	5.06664		614	184.463	193.893	189.178	6.66808		614
	616	193.796	201.546	197.671			616	315.573	187.165	251.369			616	346.822	335.438	341.13																					616	193.796	201.546	197.671	5.47972		616	187.546	197.444	192.495	6.99954		616
	618	194.704	202.112	198.408			618	317.44	188.879	253.159			618	347.855	335.648	341.751																					618	194.704	202.112	198.408	5.23793		618	186.962	196.812	191.887	6.96533		618
	620	194.72	202.418	198.569			620	318.324	189.221	253.773			620	350.574	337.592	344.083																					620	194.72	202.418	198.569	5.44346		620	188.163	198.342	193.253	7.19762		620
	622	195.248	202.27	198.759			622	319.533	189.491	254.512			622	351.101	338.769	344.935																					622	195.248	202.27	198.759	4.96552		622	188.166	197.49	192.828	6.59288		622
	624	195.73	203.207	199.468			624	319.752	190.224	254.988			624	351.112	337.988	344.55																					624	195.73	203.207	199.468	5.28686		624	189.254	198.006	193.63	6.18881		624
	626	196.928	205.476	201.202			626	323.388	193.035	258.211			626	355.43	343.87	349.65																					626	196.928	205.476	201.202	6.0446		626	190.788	199.81	195.299	6.37964		626
	628	197.544	206.052	201.798			628	320.591	190.283	255.437			628	351.291	339.471	345.381																					628	197.544	206.052	201.798	6.01621		628	190.675	200.091	195.383	6.65831		628
	630	198.808	207.051	202.929			630	325.609	192.516	259.062			630	355.269	342.994	349.132																					630	198.808	207.051	202.929	5.82845		630	191.568	198.316	194.942	4.77126		630
	632	198.319	206.022	202.17			632	326.261	194.072	260.167			632	356.125	345.219	350.672																					632	198.319	206.022	202.17	5.44673		632	188.719	198.827	193.773	7.1471		632
	634	199.846	208.651	204.248			634	327.403	194.145	260.774			634	355.738	346.504	351.121																					634	199.846	208.651	204.248	6.22596		634	191.752	201.208	196.48	6.68662		634
	636	200.431	206.35	203.39			636	327.774	195.786	261.78			636	359.017	347.303	353.16																					636	200.431	206.35	203.39	4.18513		636	190.416	199.961	195.189	6.74887		636
	638	199.929	207.875	203.902			638	327.868	195.886	261.877			638	357.773	346.27	352.021																					638	199.929	207.875	203.902	5.61823		638	191.199	199.851	195.525	6.11763		638
	640	202.426	209.584	206.005			640	328.259	196.518	262.388			640	358.318	347.283	352.801																					640	202.426	209.584	206.005	5.06172		640	192.368	202.386	197.377	7.08362		640
	642	203.833	210.281	207.057			642	330.048	197.943	263.996			642	359.001	348.205	353.603																					642	203.833	210.281	207.057	4.55918		642	193.726	202.884	198.305	6.47516		642
	644	203.064	210.516	206.79			644	333.961	198.785	266.373			644	360.701	351.863	356.282																					644	203.064	210.516	206.79	5.26965		644	192.662	202.493	197.577	6.95205		644
	646	204.582	212.699	208.64			646	334.916	199.56	267.238			646	363.257	352.961	358.109																					646	204.582	212.699	208.64	5.73953		646	192.693	203.041	197.867	7.31755		646
	648	204.977	213.107	209.042			648	335.64	199.105	267.372			648	364.327	353.752	359.039																					648	204.977	213.107	209.042	5.74906		648	194.972	204.03	199.501	6.4049		648
	650	206.183	213.877	210.03			650	336.086	200.947	268.516			650	363.744	355.447	359.596																					650	206.183	213.877	210.03	5.44057		650	195.885	203.855	199.87	5.63587		650
	652	205.739	213.467	209.603			652	337.803	202.883	270.343			652	365.931	355.598	360.764																					652	205.739	213.467	209.603	5.46468		652	193.402	203.641	198.521	7.24		652
	654	207.596	214.663	211.13			654	339.679	201.801	270.74			654	365.651	357.527	361.589																					654	207.596	214.663	211.13	4.99673		654	194.955	206.34	200.648	8.05029		654
	656	207.498	214.501	210.999			656	341.921	202.087	272.004			656	367.049	356.283	361.666																					656	207.498	214.501	210.999	4.95151		656	196.09	206.397	201.243	7.28818		656
	658	208.786	214.447	211.616			658	340.256	202.956	271.606			658	366.89	357.447	362.168																					658	208.786	214.447	211.616	4.00247		658	195.154	206.456	200.805	7.99108		658
	660	209.59	216.857	213.224			660	343.674	205.518	274.596			660	369.6	359.163	364.382																					660	209.59	216.857	213.224	5.13829		660	196.79	207.089	201.94	7.28273		660
	662	209.777	217.505	213.641			662	343.253	206.099	274.676			662	369.698	359.901	364.799																					662	209.777	217.505	213.641	5.46453		662	197.074	205.844	201.459	6.20147		662
	664	210.148	217.754	213.951			664	343.746	205.247	274.496			664	368.447	358.538	363.492																					664	210.148	217.754	213.951	5.37819		664	197.222	206.897	202.059	6.84117		664
	666	208.691	217.733	213.212			666	345.197	206.868	276.032			666	367.402	361.774	364.588																					666	208.691	217.733	213.212	6.39372		666	195.879	205.82	200.85	7.02895		666
	668	211.295	218.688	214.992			668	347.935	207.464	277.699			668	369.959	363.374	366.667																					668	211.295	218.688	214.992	5.22756		668	197.961	206.53	202.245	6.05953		668
	670	213.709	220.911	217.31			670	348.418	208.813	278.615			670	369.407	362.861	366.134																					670	213.709	220.911	217.31	5.09252		670	199.72	209.467	204.593	6.89234		670
	672	213.591	220.576	217.084			672	351.465	209.517	280.491			672	372.705	368.28	370.493																					672	213.591	220.576	217.084	4.93887		672	199.091	208.614	203.852	6.73356		672
	674	213.927	222.211	218.069			674	350.2	209.416	279.808			674	373.206	365.715	369.461																					674	213.927	222.211	218.069	5.85766		674	199.484	209.362	204.423	6.98466		674
	676	213.859	223.029	218.444			676	352.418	209.968	281.193			676	375.238	367.843	371.541																					676	213.859	223.029	218.444	6.48389		676	201.672	208.909	205.291	5.11739		676
	678	214.701	222.091	218.396			678	350.697	210.728	280.713			678	374.413	366.793	370.603																					678	214.701	222.091	218.396	5.22547		678	199.646	209.788	204.717	7.17113		678
	680	213.888	221.686	217.787			680	355.474	210.703	283.089			680	375.215	366.03	370.622																					680	213.888	221.686	217.787	5.51402		680	199.562	207.868	203.715	5.87332		680
	682	217.349	223.612	220.48			682	356.667	213.016	284.841			682	376.412	369.215	372.814																					682	217.349	223.612	220.48	4.42879		682	201.367	210.81	206.089	6.67789		682
	684	216.516	223.99	220.253			684	357.147	213.629	285.388			684	376.272	370.313	373.293																					684	216.516	223.99	220.253	5.28456		684	200.65	210.862	205.756	7.2213		684
	686	218.116	224.988	221.552			686	357.968	214.359	286.163			686	378.685	373.096	375.891																					686	218.116	224.988	221.552	4.85931		686	202.264	212.13	207.197	6.97569		686
	688	218.469	226.414	222.442			688	357.696	214.434	286.065			688	375.25	369.439	372.345																					688	218.469	226.414	222.442	5.618		688	200.838	210.818	205.828	7.05709		688
	690	219.693	228.143	223.918			690	361.75	215.555	288.653			690	379.855	374.99	377.422																					690	219.693	228.143	223.918	5.97539		690	204.49	213.118	208.804	6.10104		690
	692	219.527	227.588	223.557			692	361.124	216.123	288.623			692	378.578	372.902	375.74																					692	219.527	227.588	223.557	5.70002		692	202.25	213.109	207.68	7.67842		692
	694	221.782	228.965	225.373			694	361.251	216.8	289.025			694	379.777	374.88	377.328																					694	221.782	228.965	225.373	5.07941		694	202.018	213.48	207.749	8.10485		694
	696	221.86	228.715	225.287			696	363.199	217.122	290.161			696	379.523	375.616	377.57																					696	221.86	228.715	225.287	4.84691		696	203.81	214.318	209.064	7.43007		696
	698	223.714	231.27	227.492			698	365.328	218.162	291.745			698	381.543	377.658	379.601																					698	223.714	231.27	227.492	5.34246		698	205.578	213.627	209.602	5.6921		698
	700	223.248	230.2	226.724			700	364.932	218.842	291.887			700	380.207	375.549	377.878																					700	223.248	230.2	226.724	4.9153		700	204.797	214.997	209.897	7.21282		700
	702	225.826	231.727	228.776			702	368.136	221.222	294.679			702	384.191	381.628	382.91																					702	225.826	231.727	228.776	4.17316		702	206.225	216.924	211.575	7.56473		702
	704	224.371	230.594	227.482			704	367.841	219.944	293.893			704	384.867	379.696	382.281																					704	224.371	230.594	227.482	4.4005		704	205.171	214.712	209.941	6.74651		704
	706	224.482	231.628	228.055			706	367.794	222.202	294.998			706	386.711	382.089	384.4																					706	224.482	231.628	228.055	5.05254		706	205.102	213.089	209.095	5.64777		706
	708	226.512	234.045	230.278			708	367.897	221.281	294.589			708	385.839	381.817	383.828																					708	226.512	234.045	230.278	5.32642		708	207.1	215.754	211.427	6.11913		708
	710	228.111	233.972	231.042			710	370.874	222.467	296.67			710	385.216	381.687	383.452																					710	228.111	233.972	231.042	4.14407		710	206.753	216.429	211.591	6.84189		710
	712	227.907	235.255	231.581			712	372.95	222.8	297.875			712	387.218	384.209	385.714																					712	227.907	235.255	231.581	5.19583		712	206.572	217.426	211.999	7.67534		712
	714	228.342	234.33	231.336			714	375.265	226.461	300.863			714	391.474	387.817	389.646																					714	228.342	234.33	231.336	4.23434		714	207.639	217.665	212.652	7.08973		714
	716	227.593	235.085	231.339			716	371.38	224.316	297.848			716	388.976	386.238	387.607																					716	227.593	235.085	231.339	5.29767		716	206.375	217.485	211.93	7.85612		716
	718	229.499	235.624	232.562			718	373.302	224.404	298.853			718	386.194	383.25	384.722																					718	229.499	235.624	232.562	4.33118		718	208.63	217.995	213.313	6.62171		718
	720	229.202	236.716	232.959			720	373.851	225.128	299.49			720	386.663	385.585	386.124																					720	229.202	236.716	232.959	5.31377		720	208.388	217.831	213.11	6.67699		720
[truncated: 17 more columns]

## Sheet: Figure 3
	Figure 3d							Figure 3e												Figure 3f					Figure 3g
	Time (h)	Normalized KL intensity in PN			Mean	SD		Time (h)	Normalized radius of KL-rich			Mean	SD	Normalized radius of PN			Mean	SD		Distance (μm)	KL-Atto488	poly(A20-o)n-Atto647			Distance (μm)	KL-Atto488	poly(A20-o)n-Atto647
	0	0.011888	0.054491	0.034615	0.0336647	0.0174056		0	0	0	0	0	0	1	1.00969	1.04503	1.01824	0.0193522		0	0.020519	0.0229083			0	0.046388	0.024464
	2	0.142066	0.167687	0.152486	0.15408	0.0105203		2	1.01042	1	1.06094	1.02378	0.0266131	1.01612	1.0203	1.05601	1.03081	0.0179022		0.07044	0.0305858	0.0110967			0.0703	0.048174	0.022204
	4	0.398195	0.255276	0.305482	0.319651	0.0592004		4	1.03222	1.00555	1.08383	1.04054	0.0324943	1.04218	1.05169	1.0885	1.06079	0.0199738		0.14089	0.0236382	0.0141255			0.1405	0.033107	0.015153
	6	0.634671	0.379936	0.406915	0.473841	0.114256		6	1.04738	1.02093	1.09975	1.05602	0.0327507	1.05285	1.05718	1.09418	1.06807	0.0185486		0.21133	0.0298215	0.0180222			0.2108	0.042048	0.019045
	8	0.799383	0.597205	0.604581	0.667056	0.0936175		8	1.06268	1.02093	1.11581	1.06648	0.0388279	1.06268	1.08308	1.12099	1.08892	0.0241588		0.28177	0.0246917	0.00577035			0.2811	0.043746	0.016138
	10	0.899984	0.761638	0.701298	0.78764	0.0831709		10	1.06817	1.04738	1.12158	1.07904	0.0312516	1.07864	1.07795	1.11568	1.09076	0.0176252		0.35222	0.0304549	0.00928824			0.3514	0.041508	0.015245
	12	0.769471	0.772438	1	0.847303	0.10798		12	1.03222	1.01042	0.945267	0.995969	0.0369401	1.09998	1.09884	1.0995	1.09944	0.000468189		0.42266	0.0334639	0.0183896			0.4216	0.037019	0.018066
	14	0.702439	0.892589	0.886535	0.827188	0.0882452		14	0.940905	0.937487	0.970299	0.949564	0.0147283	1.11495	1.16113	1.11729	1.13112	0.0212369		0.49311	0.0306408	0.017819			0.4919	0.03816	0.014335
	16	0.702439	0.901547	0.860954	0.821647	0.0859061		16	0.935079	0.937487	0.970299	0.947622	0.0160654	1.13522	1.16113	1.20177	1.16604	0.0273872		0.56355	0.027563	0.0249225			0.5622	0.040866	0.018335
	18	0.813474	1.01301	0.813559	0.880014	0.0940417		18	0.923316	0.893486	0.924758	0.913853	0.0144139	1.16986	1.21026	1.25262	1.21091	0.0337906		0.63399	0.046278	0.0173336			0.6325	0.040404	0.020367
	20	0.873069	0.975487	0.815129	0.887895	0.0663		20	0.880911	0.885251	0.916235	0.894132	0.0157291	1.19875	1.21712	1.25971	1.22519	0.0255372		0.70444	0.0510291	0.0208917			0.7027	0.033944	0.012561
	22	0.801874	1	0.821346	0.874407	0.089163		22	0.83636	0.838513	0.867861	0.847578	0.0143692	1.24082	1.25416	1.29806	1.26435	0.0244519		0.77488	0.0521376	0.0439931			0.773	0.041248	0.021357
	24	1	0.998556	0.816975	0.93851	0.0859405		24	0.842868	0.842869	0.872369	0.852702	0.0139067	1.24082	1.24082	1.28425	1.25529	0.0204724		0.84532	0.0678505	0.0167203			0.8433	0.049143	0.02439
																				0.91577	0.071073	0.0267197			0.9136	0.041374	0.023611
																				0.98621	0.107305	0.0444948			0.9838	0.033472	0.016298
																				1.05665	0.115953	0.0550384			1.0541	0.049569	0.02487
																				1.1271	0.157246	0.0610157			1.1244	0.051471	0.017385
																				1.19754	0.186097	0.0906024			1.1946	0.051433	0.026513
																				1.26799	0.254429	0.0905723			1.2649	0.052637	0.033305
																				1.33843	0.373901	0.159705			1.3352	0.038606	0.021643
																				1.40887	0.529102	0.216577			1.4055	0.041213	0.027302
																				1.47932	0.616156	0.196702			1.4757	0.052124	0.033197
																				1.54976	0.62373	0.22515			1.546	0.053777	0.034404
																				1.6202	0.634513	0.336385			1.6163	0.04737	0.025969
																				1.69065	0.708884	0.403235			1.6866	0.045891	0.031497
																				1.76109	0.746583	0.497467			1.7568	0.057711	0.034341
																				1.83153	0.822985	0.508646			1.8271	0.062768	0.034267
																				1.90198	0.860202	0.612749			1.8974	0.038585	0.028579
																				1.97242	0.918124	0.724947			1.9677	0.052253	0.034398
																				2.04286	0.925402	0.690965			2.0379	0.061046	0.04617
																				2.11331	0.953144	0.674535			2.1082	0.05491	0.041981
																				2.18375	0.918908	0.712057			2.1785	0.049906	0.038227
																				2.2542	0.912119	0.675355			2.2487	0.053418	0.037031
																				2.32464	1	0.760689			2.319	0.062056	0.038072
																				2.39508	0.920327	0.805691			2.3893	0.067985	0.035898
																				2.46553	0.869842	0.814024			2.4596	0.058392	0.04447
																				2.53597	0.942953	0.831115			2.5298	0.060706	0.044281
																				2.60641	0.889211	0.755694			2.6001	0.063399	0.044596
																				2.67686	0.907306	0.793231			2.6704	0.070847	0.052717
																				2.7473	0.824879	0.791643			2.7407	0.060102	0.047841
																				2.81774	0.839098	0.743516			2.8109	0.068811	0.05872
																				2.88819	0.77825	0.799622			2.8812	0.070227	0.074308
																				2.95863	0.706654	0.883912			2.9515	0.065566	0.067675
																				3.02908	0.726236	0.871776			3.0218	0.092691	0.075698
																				3.09952	0.703672	0.83425			3.092	0.116943	0.104163
																				3.16996	0.632819	0.863063			3.1623	0.125993	0.132478
																				3.24041	0.621968	0.897522			3.2326	0.149204	0.151031
																				3.31085	0.616934	0.941174			3.3029	0.165299	0.15423
																				3.38129	0.513899	1			3.3731	0.205991	0.184668
																				3.45174	0.558373	0.902654			3.4434	0.23482	0.212703
																				3.52218	0.54675	0.876243			3.5137	0.257393	0.240732
																				3.59262	0.530741	0.891187			3.5839	0.280552	0.288035
																				3.66307	0.535478	0.94137			3.6542	0.253043	0.336609
																				3.73351	0.511523	0.833519			3.7245	0.223527	0.36402
																				3.80396	0.483712	0.932808			3.7948	0.245699	0.348334
																				3.8744	0.504369	0.976308			3.865	0.282274	0.363522
																				3.94484	0.550013	0.993039			3.9353	0.303684	0.318394
																				4.01529	0.479815	0.946375			4.0056	0.325984	0.308608
																				4.08573	0.512521	0.900364			4.0759	0.2962	0.244664
																				4.15617	0.504823	0.911216			4.1461	0.262488	0.20365
																				4.22662	0.515186	0.892435			4.2164	0.220059	0.163065
																				4.29706	0.498447	0.927809			4.2867	0.216636	0.147603
																				4.3675	0.496416	0.845226			4.357	0.20891	0.124798
																				4.43795	0.537736	0.917397			4.4272	0.192857	0.128655
																				4.50839	0.604533	0.875948			4.4975	0.201569	0.118257
																				4.57884	0.569231	0.842352			4.5678	0.188	0.100094
																				4.64928	0.591892	0.878139			4.638	0.180796	0.125565
																				4.71972	0.646474	0.813804			4.7083	0.19895	0.116254
																				4.79017	0.676722	0.832705			4.7786	0.189824	0.128089
																				4.86061	0.695079	0.800944			4.8489	0.198053	0.129949
																				4.93105	0.755706	0.938179			4.9191	0.214822	0.141068
																				5.0015	0.818558	0.814912			4.9894	0.225482	0.142075
																				5.07194	0.884315	0.805376			5.0597	0.234691	0.180462
																				5.14238	0.935461	0.894281			5.13	0.26739	0.194276
																				5.21283	0.932831	0.815142			5.2002	0.269056	0.237093
																				5.28327	0.950286	0.807004			5.2705	0.303851	0.261625
																				5.35371	0.95092	0.876036			5.3408	0.361333	0.335258
																				5.42416	0.916113	0.796152			5.4111	0.443809	0.403529
																				5.4946	0.97904	0.708481			5.4813	0.48313	0.489539
																				5.56505	0.940151	0.709342			5.5516	0.57174	0.539932
																				5.63549	0.92253	0.694266			5.6219	0.632203	0.566685
																				5.70593	0.927653	0.665925			5.6921	0.689626	0.587332
																				5.77638	0.906907	0.597958			5.7624	0.701602	0.622481
																				5.84682	0.91968	0.523815			5.8327	0.700994	0.631854
																				5.91726	0.914812	0.47673			5.903	0.748352	0.64251
																				5.98771	0.835269	0.441027			5.9732	0.749316	0.733756
																				6.05815	0.721423	0.388845			6.0435	0.738476	0.753082
																				6.12859	0.711515	0.313483			6.1138	0.798581	0.76705
																				6.19904	0.664231	0.276801			6.1841	0.798828	0.740583
																				6.26948	0.68652	0.24691			6.2543	0.823717	0.775142
																				6.33993	0.637529	0.185882			6.3246	0.813006	0.800837
																				6.41037	0.470216	0.151972			6.3949	0.841585	0.761454
																				6.48081	0.376538	0.0902011			6.4652	0.805645	0.753688
																				6.55126	0.254829	0.0636795			6.5354	0.787316	0.788047
																				6.6217	0.141898	0.025453			6.6057	0.804525	0.760807
																				6.69214	0.128051	0.0253188			6.676	0.785043	0.721327
																				6.76259	0.0916815	0.0255922			6.7462	0.777829	0.730283
																				6.83303	0.0744194	0.0215074			6.8165	0.805812	0.695341
																				6.90347	0.0630306	0.0106289			6.8868	0.811541	0.708691
																				6.97392	0.052895	0.00713612			6.9571	0.831409	0.73062
																				7.04436	0.0408177	0.00850315			7.0273	0.843503	0.758261
																				7.11481	0.0325206	0.0139825			7.0976	0.861212	0.774765
																				7.18525	0.0172415	0.00180347			7.1679	0.891023	0.809014
																				7.25569	0.0171451	0.00674859			7.2382	0.842217	0.869325
																				7.32614	0.0123114	0.00373235			7.3084	0.867727	0.849496
																				7.39658	0.0136472	0.00351162			7.3787	0.844612	0.841507
																				7.46702	0.0108792	0.00229886			7.449	0.868251	0.883219
																				7.53747	0.0082145	0.00689532			7.5193	0.896334	0.818216
																				7.60791	0.0128692	0.00177086			7.5895	0.892774	0.903076
																				7.67835	0.0155063	0.000119144			7.6598	0.919174	0.850726
																				7.7488	0.00937128	0.00352166			7.7301	0.969955	0.830966
																				7.81924	0.0082145	0.000125415			7.8003	0.915217	0.899855
																				7.88968	0.0183432	3.13538e-05			7.8706	0.943209	0.912278
																				7.96013	0.010893	0.00185489			7.9409	0.933008	0.860146
																									8.0112	0.939334	0.913091
																									8.0814	0.905244	0.849793
																									8.1517	0.879372	0.795881
																									8.222	0.920884	0.812871
																									8.2923	0.975928	0.810966
																									8.3625	0.944128	0.830091
																									8.4328	0.913504	0.848912
																									8.5031	0.891641	0.853868
																									8.5734	0.965105	0.883396
																									8.6436	0.926343	0.8822
																									8.7139	0.897976	0.915248
																									8.7842	0.896171	0.894504
																									8.8545	0.904278	0.898413
																									8.9247	0.91158	0.907099
																									8.995	0.902271	0.875877
																									9.0653	0.940513	0.866572
																									9.1355	0.968822	0.951644
																									9.2058	1	0.916238
																									9.2761	0.994555	0.922665
																									9.3464	0.977952	0.898847
																									9.4166	0.99589	0.892095
																									9.4869	0.964747	0.871596
																									9.5572	0.946488	0.858892
																									9.6275	0.969956	0.890338
																									9.6977	0.994472	0.862549
																									9.768	0.95598	0.894298
																									9.8383	0.937055	0.928204
																									9.9086	0.925519	0.951547
																									9.9788	0.998146	1
																									10.0491	0.931108	0.960514
																									10.1194	0.921217	0.98535
																									10.1896	0.960296	0.973567
																									10.2599	0.922958	0.998363
																									10.3302	0.94621	0.986689
																									10.4005	0.91909	0.967873
																									10.4707	0.939553	0.987176
																									10.541	0.925801	0.97169
																									10.6113	0.880394	0.902504
																									10.6816	0.921236	0.919283
																									10.7518	0.899389	0.883202
																									10.8221	0.903921	0.873559
																									10.8924	0.918804	0.895317
																									10.9627	0.903101	0.866812
																									11.0329	0.909217	0.852529
																									11.1032	0.896935	0.795154
																									11.1735	0.825378	0.791234
																									11.2437	0.809157	0.780933
																									11.314	0.830218	0.834194
																									11.3843	0.869205	0.81706
																									11.4546	0.863056	0.804007
																									11.5248	0.84173	0.791017
																									11.5951	0.835332	0.757196
																									11.6654	0.849776	0.832574
																									11.7357	0.816859	0.831979
																									11.8059	0.834874	0.829009
																									11.8762	0.810804	0.793454
																									11.9465	0.849487	0.776579
																									12.0168	0.821676	0.77928
																									12.087	0.818732	0.654773
																									12.1573	0.796734	0.672359
																									12.2276	0.712708	0.591985
																									12.2978	0.696068	0.53247
																									12.3681	0.664044	0.441853
																									12.4384	0.620518	0.400667
																									12.5087	0.572106	0.354423
																									12.5789	0.477337	0.310439
																									12.6492	0.405666	0.259079
																									12.7195	0.362584	0.227381
																									12.7898	0.324025	0.20987
																									12.86	0.285315	0.185675
																									12.9303	0.261829	0.144318
																									13.0006	0.254227	0.137537
																									13.0709	0.245711	0.13119
																									13.1411	0.220057	0.137943
																									13.2114	0.183184	0.140106
																									13.2817	0.211614	0.137445
																									13.3519	0.194003	0.152398
																									13.4222	0.190249	0.154218
																									13.4925	0.211013	0.18793
																									13.5628	0.243546	0.214809
																									13.633	0.257181	0.220703
																									13.7033	0.22424	0.2497
																									13.7736	0.255035	0.294599
																									13.8439	0.291386	0.319338
																									13.9141	0.315853	0.329289
																									13.9844	0.322428	0.310668
																									14.0547	0.336676	0.332328
																									14.125	0.296504	0.348431
																									14.1952	0.3082	0.315836
																									14.2655	0.272042	0.250432
																									14.3358	0.27912	0.221796
																									14.4061	0.274133	0.182408
																									14.4763	0.257132	0.161543
																									14.5466	0.213675	0.13182
																									14.6169	0.181315	0.103379
																									14.6871	0.139162	0.085473
																									14.7574	0.129662	0.079441
																									14.8277	0.099234	0.041317
																									14.898	0.086011	0.038507
																									14.9682	0.072412	0.03235
																									15.0385	0.061859	0.035463
																									15.1088	0.061214	0.032201
																									15.1791	0.04688	0.021208
																									15.2493	0.057147	0.015245
																									15.3196	0.049515	0.025305
																									15.3899	0.047431	0.014816
																									15.4602	0.046696	0.013156
																									15.5304	0.033495	0.015926
																									15.6007	0.037553	0.012607
																									15.671	0.044213	0.008956
																									15.7412	0.048155	0.00887
																									15.8115	0.034985	0.011302
																									15.8818	0.039756	0.010541
																									15.9521	0.028866	0.009168
																									16.0223	0.036169	0.009917
																									16.0926	0.036882	0.008721
																									16.1629	0.038631	0.009912
																									16.2332	0.040154	0.012281
																									16.3034	0.034264	0.013139
																									16.3737	0.033619	0.012235
																									16.444	0.036012	0.01172
																									16.5143	0.037257	0.010243
																									16.5845	0.03703	0.009849
																									16.6548	0.033515	0.010816
																									16.7251	0.032078	0.009614
																									16.7953	0.035249	0.007823
																									16.8656	0.033848	0.007611
																									16.9359	0.028787	0.008097
																									17.0062	0.032748	0.005957
																									17.0764	0.031623	0.00697
																									17.1467	0.036521	0.006827
																									17.217	0.04118	0.005625
																									17.2873	0.042036	0.012481
																									17.3575	0.027518	0.007004
																									17.4278	0.035816	0.007491
																									17.4981	0.03322	0.007691
																									17.5684	0.031834	0.00606
																									17.6386	0.047	0.007645
																									17.7089	0.037909	0.005402

## Sheet: Figure 4
	Figure 4e
	Time (min)	Nor. intensity of o*-atto647		Mean		Nor. intensity of KL		Mean
	55.5	0.915638	0.948624	0.932131		0.335272	0.481795	0.408533
	56	0.935613	0.951609	0.943611		0.321304	0.470337	0.395821
	56.5	0.935613	0.954813	0.945213		0.314323	0.464091	0.389207
	57	0.934359	0.955159	0.944759		0.300346	0.446308	0.373327
	57.5	0.934359	0.957191	0.945775		0.291365	0.440436	0.3659
	58	0.942042	0.961894	0.951968		0.276418	0.426672	0.351545
	58.5	0.944054	0.971831	0.957942		0.275162	0.420231	0.347697
	59	0.964662	0.981994	0.973328		0.265396	0.406584	0.33599
	59.5	0.964016	0.993589	0.978803		0.275551	0.408218	0.341885
	60	0.971528	1	0.985764		0.278823	0.3979	0.338361

## Sheet: Figure 5
	Figure 5c					Figure 5d					Figure 5f					Figure 5g
	Distance	KL1-R1-Atto647	KL2-R2-Atto488			KL1-R1 co-condensate (normalized diameter)	KL2-R2 condensate (normalized diameter)				Distance	KL1-R1-Atto647	KL2-R2-Atto488			KL2-R2 condensate (Normalized diameter)
	0	0.08928	0.25061			0.730496	0.087234				0	0.1288	0.22602			0.120134
	0.07	0.0983	0.26784			0.791045	0.067021				0.0702	0.13549	0.31509			0.283893
	0.14	0.09944	0.26324			0.766234	0.077305				0.1404	0.13661	0.34951			0.238255
	0.21	0.08208	0.22452			0.835821	0.074627				0.2105	0.12395	0.379			0.251007
	0.28	0.08153	0.26097			0.683333	0.14403				0.2807	0.1173	0.28281			0.240268
	0.35	0.08516	0.23984			0.701667	0.081818				0.3509	0.13046	0.32923			0.245638
	0.42	0.08469	0.23902			0.771812	0.164925				0.4211	0.13579	0.36236			0.255446
	0.49	0.09728	0.22588			0.835714	0.128358				0.4912	0.13268	0.3449			0.208911
	0.56	0.09744	0.22898			0.672414	0.088636				0.5614	0.14821	0.33807			0.211881
	0.63	0.10514	0.2294			0.675325	0.130833				0.6316	0.12444	0.31365			0.160656
	0.7	0.10814	0.19754			0.683453	0.1075				0.7018	0.13196	0.3316			0.091573
	0.77	0.11323	0.19793			0.747826	0.1025				0.772	0.15232	0.29458			0.135393
	0.84	0.09982	0.19543			0.621739	0.058167				0.8421	0.13905	0.30331			0.224157
	0.91	0.10504	0.22219			0.606306	0.070917				0.9123	0.15434	0.32765			0.061798
	0.9799	0.12235	0.21655			0.621118	0.103356				0.9825	0.1346	0.27562			0.048876
	1.0499	0.11504	0.2268				0.1				1.0527	0.13323	0.37094			0.102809
	1.1199	0.13106	0.23246				0.165772				1.1228	0.16181	0.29769			0.101299
	1.1899	0.13291	0.24424				0.12953				1.193	0.14997	0.28468			0.114935
	1.2599	0.14661	0.26649				0.124832				1.2632	0.1748	0.29093			0.104734
	1.3299	0.13509	0.25261				0.079866				1.3334	0.1872	0.26582			0.111834
	1.3999	0.21253	0.32939				0.1				1.4036	0.18816	0.34877			0.123077
	1.4699	0.24178	0.3714				0.072857				1.4737	0.20708	0.35281			0.107692
	1.5399	0.26574	0.42669				0.100714				1.5439	0.20453	0.39146			0.126619
	1.6099	0.32428	0.49517				0.094286				1.6141	0.21635	0.38141			0.104317
	1.6799	0.39167	0.49985				0.142529				1.6843	0.2319	0.44437			0.194245
	1.7499	0.40049	0.61046				0.098851				1.7545	0.27477	0.44439			0.158273
	1.8199	0.4724	0.64945				0.133766				1.8246	0.29589	0.50283			0.122424
	1.8899	0.45333	0.68884				0.098701				1.8948	0.37765	0.5257			0.096364
	1.9599	0.45395	0.75251				0.120144				1.965	0.43511	0.57608			0.165455
	2.0299	0.46114	0.88245				0.144604				2.0352	0.5118	0.61521			0.11697
	2.0999	0.42774	0.8791				0.130435				2.1053	0.57622	0.69535			0.138182
	2.1699	0.47507	0.86432								2.1755	0.63948	0.67662			0.15697
	2.2399	0.44184	0.89763								2.2457	0.67603	0.57289			0.125455
	2.3099	0.47785	0.96212								2.3159	0.68235	0.44803			0.119286
	2.3799	0.48028	0.96796								2.3861	0.66485	0.40175			0.145714
	2.4499	0.50955	0.93179								2.4562	0.68743	0.40999			0.15641
	2.5199	0.50617	0.97133								2.5264	0.71915	0.48963			0.173504
	2.5899	0.5194	0.94761								2.5966	0.7149	0.3419			0.162048
	2.6599	0.53661	0.88638								2.6668	0.74513	0.47436			0.11988
	2.7299	0.51147	0.83683								2.7369	0.77198	0.58245			0.087349
	2.7998	0.56861	0.86541								2.8071	0.82146	0.49617			0.103012
	2.8698	0.52969	0.84492								2.8773	0.82992	0.404			0.110667
	2.9398	0.54981	0.75396								2.9475	0.8233	0.35885			0.109333
	3.0098	0.5065	0.68285								3.0177	0.80486	0.38887			0.136667
	3.0798	0.45245	0.62141								3.0878	0.77809	0.38959			0.088667
	3.1498	0.48056	0.45616								3.158	0.80675	0.41007
	3.2198	0.52257	0.40425								3.2282	0.79156	0.44232
	3.2898	0.53914	0.33857								3.2984	0.78432	0.43376
	3.3598	0.54278	0.31037								3.3685	0.75266	0.41412
	3.4298	0.48814	0.3468								3.4387	0.74876	0.39395
	3.4998	0.48584	0.30183								3.5089	0.73945	0.36941
	3.5698	0.46217	0.28714								3.5791	0.79024	0.34125
	3.6398	0.48536	0.24599								3.6493	0.7547	0.40404
	3.7098	0.44512	0.28067								3.7194	0.73879	0.31698
	3.7798	0.44535	0.29478								3.7896	0.77348	0.37533
	3.8498	0.41429	0.26626								3.8598	0.76098	0.36041
	3.9198	0.40574	0.2718								3.93	0.82677	0.31227
	3.9898	0.33556	0.23714								4.0002	0.78192	0.32657
	4.0598	0.38854	0.24853								4.0703	0.76902	0.31446
	4.1298	0.40787	0.26471								4.1405	0.79026	0.42743
	4.1998	0.36022	0.25961								4.2107	0.78558	0.46327
	4.2698	0.35072	0.29643								4.2809	0.81863	0.4313
	4.3398	0.38562	0.24513								4.351	0.78099	0.3895
	4.4098	0.43057	0.24151								4.4212	0.80395	0.30468
	4.4798	0.39483	0.25295								4.4914	0.8479	0.31387
	4.5498	0.46152	0.2506								4.5616	0.78935	0.35329
	4.6197	0.40493	0.27736								4.6318	0.80878	0.4234
	4.6897	0.41856	0.23519								4.7019	0.80547	0.37837
	4.7597	0.43748	0.24157								4.7721	0.80924	0.33855
	4.8297	0.47042	0.23059								4.8423	0.81702	0.36126
	4.8997	0.4579	0.24439								4.9125	0.81975	0.44246
	4.9697	0.50783	0.20982								4.9826	0.83105	0.46169
	5.0397	0.56108	0.21951								5.0528	0.787	0.51229
	5.1097	0.60773	0.24586								5.123	0.74782	0.39972
	5.1797	0.67823	0.23793								5.1932	0.75023	0.42657
	5.2497	0.75912	0.24633								5.2634	0.7903	0.43933
	5.3197	0.85064	0.21384								5.3335	0.78698	0.34867
	5.3897	0.87879	0.19112								5.4037	0.81727	0.39218
	5.4597	0.84226	0.19629								5.4739	0.81081	0.33255
	5.5297	0.87938	0.2091								5.5441	0.79821	0.36802
	5.5997	0.92867	0.1786								5.6142	0.88539	0.30484
	5.6697	0.87865	0.16924								5.6844	0.82063	0.33608
	5.7397	0.94243	0.17515								5.7546	0.84197	0.40567
	5.8097	0.81782	0.1937								5.8248	0.90156	0.35948
	5.8797	0.79343	0.22545								5.895	0.83496	0.38336
	5.9497	0.8529	0.20181								5.9651	0.80282	0.32335
	6.0197	0.84472	0.20075								6.0353	0.75576	0.37266
	6.0897	0.88949	0.24207								6.1055	0.74357	0.37333
	6.1597	0.98577	0.23966								6.1757	0.75961	0.36239
	6.2297	0.95552	0.20357								6.2459	0.75422	0.33028
	6.2997	0.95167	0.19697								6.316	0.74909	0.36067
	6.3697	0.90846	0.205								6.3862	0.7559	0.38314
	6.4397	0.88233	0.19042								6.4564	0.74105	0.35753
	6.5096	0.85878	0.20469								6.5266	0.74834	0.35337
	6.5796	0.83997	0.21547								6.5967	0.71148	0.28001
	6.6496	0.83986	0.24709								6.6669	0.72635	0.30151
	6.7196	0.85663	0.22894								6.7371	0.76817	0.35247
	6.7896	0.87599	0.23628								6.8073	0.80052	0.36962
	6.8596	0.81992	0.25022								6.8775	0.77053	0.35475
	6.9296	0.85401	0.18673								6.9476	0.77804	0.46107
	6.9996	0.88926	0.16368								7.0178	0.76494	0.36618
	7.0696	0.90064	0.20383								7.088	0.78734	0.33462
	7.1396	0.96111	0.20928								7.1582	0.7806	0.41954
	7.2096	0.97758	0.207								7.2283	0.77101	0.34236
	7.2796	0.9468	0.19425								7.2985	0.81963	0.33604
	7.3496	0.89223	0.17313								7.3687	0.77001	0.2919
	7.4196	0.88047	0.20009								7.4389	0.75228	0.32634
	7.4896	0.86058	0.1715								7.5091	0.74872	0.34423
	7.5596	0.8991	0.19125								7.5792	0.77796	0.26209
	7.6296	0.86622	0.1962								7.6494	0.81944	0.29
	7.6996	0.88698	0.19253								7.7196	0.80992	0.362
	7.7696	0.85304	0.19534								7.7898	0.79237	0.40703
	7.8396	0.91163	0.21547								7.8599	0.77823	0.39432
	7.9096	0.90628	0.18838								7.9301	0.72635	0.56111
	7.9796	0.96183	0.18714								8.0003	0.62433	0.60863
	8.0496	0.95138	0.17879								8.0705	0.59169	0.66988
	8.1196	0.92355	0.17233								8.1407	0.55158	0.66348
	8.1896	0.94917	0.1749								8.2108	0.54928	0.73104
	8.2596	0.87681	0.17786								8.281	0.53491	0.7467
	8.3295	0.87224	0.19726								8.3512	0.49654	0.75968
	8.3995	0.89127	0.18453								8.4214	0.4716	0.83877
	8.4695	0.82721	0.15691								8.4916	0.48573	0.83243
	8.5395	0.76201	0.17262								8.5617	0.4776	0.85063
	8.6095	0.84709	0.19012								8.6319	0.45404	0.86886
	8.6795	0.88556	0.1925								8.7021	0.47388	0.94386
	8.7495	0.81731	0.21236								8.7723	0.47688	0.95343
	8.8195	0.78877	0.20595								8.8424	0.45308	0.90115
	8.8895	0.74027	0.20803								8.9126	0.45133	0.79825
	8.9595	0.71809	0.19399								8.9828	0.4709	0.80358
	9.0295	0.76554	0.21352								9.053	0.45584	0.83399
	9.0995	0.79652	0.18849								9.1232	0.44947	0.79597
	9.1695	0.72079	0.21622								9.1933	0.44385	0.84093
	9.2395	0.75589	0.22997								9.2635	0.44341	0.91297
	9.3095	0.82694	0.20765								9.3337	0.40777	0.9422
	9.3795	0.79125	0.181								9.4039	0.4382	0.9785
	9.4495	0.77339	0.17169								9.474	0.42534	0.96818
	9.5195	0.75859	0.22481								9.5442	0.42495	0.91498
	9.5895	0.75522	0.2227								9.6144	0.40979	0.94876
	9.6595	0.73832	0.17504								9.6846	0.43113	0.99987
	9.7295	0.77314	0.17051								9.7548	0.38485	0.96756
	9.7995	0.79226	0.18088								9.8249	0.38393	1
	9.8695	0.78308	0.18028								9.8951	0.4299	0.92863
	9.9395	0.75958	0.21263								9.9653	0.4367	0.86744
	10.0095	0.78525	0.21731								10.0355	0.42542	0.95785
	10.0795	0.75251	0.1918								10.1056	0.41067	0.90686
	10.1494	0.7677	0.18521								10.1758	0.40526	0.91738
	10.2194	0.72745	0.16181								10.246	0.39501	0.9395
	10.2894	0.82071	0.19466								10.3162	0.40006	0.93868
	10.3594	0.81126	0.17717								10.3864	0.4067	0.90519
	10.4294	0.86038	0.17459								10.4565	0.41785	0.87174
	10.4994	0.7776	0.17994								10.5267	0.39136	0.83761
	10.5694	0.76264	0.18706								10.5969	0.4183	0.8241
	10.6394	0.80903	0.20448								10.6671	0.41629	0.82373
	10.7094	0.85648	0.1721								10.7373	0.40035	0.82086
	10.7794	0.82281	0.16951								10.8074	0.4345	0.85383
	10.8494	0.81137	0.21565								10.8776	0.43953	0.82971
	10.9194	0.86143	0.21235								10.9478	0.41633	0.823
	10.9894	0.90034	0.16206								11.018	0.46863	0.71466
	11.0594	0.82401	0.1791								11.0881	0.42385	0.9415
	11.1294	0.86702	0.18243								11.1583	0.45268	0.9549
	11.1994	0.88377	0.17805								11.2285	0.46414	0.87688
	11.2694	0.83285	0.15501								11.2987	0.44346	0.89355
	11.3394	0.86126	0.17765								11.3689	0.45171	0.8319
	11.4094	0.83059	0.19375								11.439	0.45577	0.85375
	11.4794	0.85707	0.18329								11.5092	0.44866	0.89815
	11.5494	0.83592	0.18374								11.5794	0.46388	0.8591
	11.6194	0.81631	0.21305								11.6496	0.4642	0.81973
	11.6894	0.75303	0.20633								11.7197	0.44746	0.80346
	11.7594	0.82937	0.20847								11.7899	0.4896	0.8494
	11.8294	0.81095	0.22591								11.8601	0.53186	0.86878
	11.8994	0.7986	0.1679								11.9303	0.49166	0.86908
	11.9694	0.80623	0.17924								12.0005	0.50916	0.64597
	12.0393	0.78486	0.1977								12.0706	0.52001	0.6609
	12.1093	0.79763	0.23386								12.1408	0.55846	0.61844
	12.1793	0.73128	0.19649								12.211	0.60515	0.60203
	12.2493	0.76152	0.17563								12.2812	0.68052	0.55053
	12.3193	0.83919	0.19664								12.3513	0.73599	0.39177
	12.3893	0.82163	0.19827								12.4215	0.8492	0.3529
	12.4593	0.78877	0.20459								12.4917	0.94594	0.38986
	12.5293	0.79603	0.1932								12.5619	0.98969	0.31259
	12.5993	0.9128	0.21689								12.6321	1	0.35027
	12.6693	0.93039	0.22594								12.7022	0.9373	0.33462
	12.7393	1	0.20806								12.7724	0.89118	0.33722
	12.8093	0.91583	0.1928								12.8426	0.8191	0.32558
	12.8793	0.86164	0.16982								12.9128	0.78458	0.40126
	12.9493	0.80488	0.20793								12.983	0.7717	0.36695
	13.0193	0.79043	0.17832								13.0531	0.80152	0.36614
	13.0893	0.80141	0.19463								13.1233	0.80011	0.33399
	13.1593	0.87378	0.18718								13.1935	0.79598	0.30928
	13.2293	0.90011	0.20622								13.2637	0.82874	0.36282
	13.2993	0.92338	0.19694								13.3338	0.81987	0.34842
	13.3693	0.93956	0.19906								13.404	0.81781	0.41947
	13.4393	0.9306	0.20394								13.4742	0.82943	0.43991
	13.5093	0.99003	0.20286								13.5444	0.80535	0.43893
	13.5793	1.00056	0.21247								13.6146	0.77215	0.43088
	13.6493	0.98075	0.20491								13.6847	0.77394	0.39342
	13.7193	0.9729	0.20864								13.7549	0.77593	0.39483
	13.7893	0.89702	0.17249								13.8251	0.78707	0.4389
	13.8592	0.93631	0.17445								13.8953	0.76602	0.41114
	13.9292	0.8678	0.18153								13.9654	0.8032	0.37784
	13.9992	0.84185	0.22919								14.0356	0.84144	0.41418
	14.0692	0.83189	0.23839								14.1058	0.83848	0.39023
	14.1392	0.90388	0.22199								14.176	0.80079	0.34505
	14.2092	0.88671	0.20119								14.2462	0.85221	0.37725
	14.2792	0.8747	0.18942								14.3163	0.81774	0.37624
	14.3492	0.85634	0.18294								14.3865	0.82951	0.33625
	14.4192	0.86057	0.22663								14.4567	0.88399	0.42153
	14.4892	0.89649	0.24068								14.5269	0.88557	0.37487
	14.5592	0.91976	0.18785								14.597	0.87437	0.39443
	14.6292	0.90384	0.20667								14.6672	0.85432	0.35274
	14.6992	0.91016	0.18075								14.7374	0.87518	0.3935
	14.7692	0.90317	0.25889								14.8076	0.8627	0.38261
	14.8392	0.86598	0.23143								14.8778	0.81685	0.40277
	14.9092	0.89669	0.25251								14.9479	0.86587	0.3889
	14.9792	0.91308	0.23417								15.0181	0.85171	0.36102
	15.0492	0.91904	0.26573								15.0883	0.80739	0.41126
	15.1192	0.85401	0.23685								15.1585	0.81141	0.43087
	15.1892	0.86536	0.21055								15.2287	0.79617	0.38292
	15.2592	0.88441	0.21254								15.2988	0.77862	0.3827
	15.3292	0.89002	0.20344								15.369	0.8205	0.37841
	15.3992	0.84684	0.19174								15.4392	0.83694	0.39556
	15.4692	0.87751	0.23657								15.5094	0.82944	0.3901
	15.5392	0.94524	0.22371								15.5795	0.80688	0.38189
	15.6092	0.90874	0.20163								15.6497	0.76745	0.33949
	15.6791	0.96762	0.2167								15.7199	0.80145	0.29525
	15.7491	0.99099	0.19758								15.7901	0.75664	0.32588
	15.8191	0.93566	0.25547								15.8603	0.75903	0.34174
	15.8891	0.97146	0.27111								15.9304	0.71239	0.37662
	15.9591	0.92424	0.25256								16.0006	0.68163	0.37989
	16.0291	0.87064	0.2542								16.0708	0.69016	0.33975
	16.0991	0.90694	0.24024								16.141	0.69484	0.37942
	16.1691	0.84182	0.24188								16.2111	0.69459	0.3457
	16.2391	0.80138	0.23836								16.2813	0.71186	0.45341
	16.3091	0.76012	0.23147								16.3515	0.72605	0.58881
	16.3791	0.75514	0.27316								16.4217	0.67247	0.65651
	16.4491	0.74802	0.25432								16.4919	0.6	0.81806
	16.5191	0.606	0.2423								16.562	0.49531	0.67088
	16.5891	0.54492	0.27586								16.6322	0.38477	0.53719
	16.6591	0.51843	0.28468								16.7024	0.31817	0.47995
	16.7291	0.49843	0.27198								16.7726	0.2794	0.36477
	16.7991	0.447	0.30177								16.8427	0.2638	0.35012
	16.8691	0.41129	0.2656								16.9129	0.22819	0.32285
	16.9391	0.42344	0.24832								16.9831	0.2029	0.38148
	17.0091	0.43131	0.31232								17.0533	0.2088	0.30571
	17.0791	0.49346	0.30836								17.1235	0.19631	0.31079
	17.1491	0.44303	0.2692								17.1936	0.21563	0.30421
	17.2191	0.45026	0.24762								17.2638	0.20489	0.37561
	17.2891	0.46088	0.25206								17.334	0.18221	0.27974
	17.3591	0.45241	0.27174								17.4042	0.17147	0.23512
	17.4291	0.42049	0.2686								17.4744	0.16412	0.2749
	17.4991	0.45718	0.28985								17.5445	0.16225	0.29553
	17.569	0.49289	0.3281								17.6147	0.16356	0.32113
	17.639	0.53367	0.35928								17.6849	0.17013	0.29345
	17.709	0.50989	0.46687								17.7551	0.16904	0.30774
	17.779	0.53132	0.54217								17.8252	0.1466	0.37723
	17.849	0.54811	0.61962								17.8954	0.13766	0.32253
	17.919	0.53415	0.65203								17.9656	0.14197	0.30746
	17.989	0.53929	0.75653								18.0358	0.13942	0.29714
	18.059	0.50349	0.86524								18.106	0.1582	0.29141
	18.129	0.50722	0.92645								18.1761	0.16077	0.32364
	18.199	0.43313	0.94528								18.2463	0.15977	0.30253
	18.269	0.4499	0.87571								18.3165	0.14372	0.34815
	18.339	0.44371	0.88766								18.3867	0.14166	0.29007
	18.409	0.45814	0.89836								18.4568	0.13023	0.2826
	18.479	0.45827	0.85953								18.527	0.1436	0.34218
	18.549	0.44912	0.88819								18.5972	0.13559	0.34379
	18.619	0.46543	0.87105								18.6674	0.12581	0.35883
	18.689	0.45815	0.93541								18.7376	0.12809	0.39983
	18.759	0.41214	0.9562								18.8077	0.13972	0.39399
	18.829	0.46749	0.87927								18.8779	0.12462	0.38125
	18.899	0.45534	0.91295								18.9481	0.13085	0.33188
	18.969	0.48253	0.96456								19.0183	0.1349	0.39982
	19.039	0.43661	1								19.0884	0.12826	0.44203
	19.109	0.45422	0.84559								19.1586	0.13538	0.43077
	19.179	0.45031	0.86639								19.2288	0.13027	0.29879
	19.249	0.43977	0.90399								19.299	0.14992	0.37525
	19.319	0.43086	0.90822								19.3692	0.15175	0.37159
	19.3889	0.45599	0.92415								19.4393	0.12093	0.31497
	19.4589	0.44688	0.8637								19.5095	0.13915	0.39794
	19.5289	0.39514	0.85689								19.5797	0.14869	0.43278
	19.5989	0.44171	0.74358								19.6499	0.13252	0.3293
	19.6689	0.47402	0.65968								19.7201	0.11868	0.32677
	19.7389	0.46288	0.75046								19.7902	0.12585	0.32013
	19.8089	0.52478	0.7037								19.8604	0.13606	0.33633
	19.8789	0.47738	0.67579								19.9306	0.14491	0.35405
	19.9489	0.49225	0.64336
	20.0189	0.46188	0.58652
	20.0889	0.43957	0.52023
	20.1589	0.40843	0.43624
	20.2289	0.34086	0.44384
	20.2989	0.26397	0.35321
	20.3689	0.2001	0.30837
	20.4389	0.15158	0.27488
	20.5089	0.11481	0.23723
	20.5789	0.13873	0.20125
	20.6489	0.1203	0.21411
	20.7189	0.09187	0.21806
	20.7889	0.09072	0.19136
	20.8589	0.11119	0.24955
	20.9289	0.12601	0.24271
	20.9989	0.10018	0.22781
	21.0689	0.11464	0.20434
	21.1389	0.11114	0.20351
	21.2088	0.1144	0.22531

## Sheet: Figure S1
Distance	Atto647-k*	Atto565-p*	Atto488-o*
5.96868	0	3.82367	0
6.03942	0	2.41946	0
6.11015	0	0.48689	0
6.18088	0	0	0
6.25162	0	1.51216	0.50405
6.32235	0	1.3931	0.98247
6.39308	0	0	0.47827
6.46382	0	0	0
6.53455	0	0	0
6.60528	0	1.43685	0
6.67602	0	1.70239	0.47358
6.74675	0	0.399	0.86709
6.81748	0.16195	0.24293	0.38851
6.88822	0.14954	0.22431	0
6.95895	0	0	0
7.02969	0.2187	0.10935	0.10935
7.10042	0.74658	0.89035	0.09432
7.17115	0.56728	0.63962	0
7.24189	0.53318	0	0.42642
7.31262	0.31837	0.29764	0.31837
7.38335	0	0.71442	0
7.45409	0.40681	0.54293	0
7.52482	0.29006	0.13026	0
7.59555	0	0.39315	0.39315
7.66629	0	0.47255	0.47255
7.73702	0	0.14665	0.35817
7.80775	0	0.22237	0.15189
7.87849	0	1.61477	0
7.94922	0	2.2617	0
8.01996	0	1.20051	0
8.09069	0.34169	0.56138	0
8.16142	0.21142	1.04665	0
8.23216	0	1.12244	0.32593
8.30289	0	0.68839	0.19523
8.37362	0	0.1873	0
8.44436	0	0	0
8.51509	0	1.30511	0.33736
8.58582	0	0.7695	0.83576
8.65656	0	0.72351	0.36237
8.72729	0	0.79274	0
8.79802	0	0.21291	0
8.86876	0	0.39922	0
8.93949	0.82389	0.45993	0
9.01023	0.67697	0.12125	0.42478
9.08096	0.11449	0.44325	0.22614
9.15169	0	0.87869	0
9.22243	0	0.33339	0.20261
9.29316	0	0	0.09492
9.36389	0	0	0
9.43463	0	0	0
9.50536	0	0	0
9.57609	0	0.68472	0
9.64683	0.14276	0.31166	0.14276
9.71756	0.05893	0	0.05893
9.78829	0	0.57371	0
9.85903	0	0.25293	0
9.92976	0	0	0
10.0005	0.08968	0.61677	0.08968
10.0712	0.03214	0.49393	0.03214
10.142	0	0.0814	0
10.2127	0	0.83018	0
10.2834	0	0.314	0
10.3542	0	0	0
10.4249	0	0.02214	0.02214
10.4956	0	0.72516	0.00384
10.5664	0	0.26411	0
10.6371	0.72584	0	0.72584
10.7078	0.2486	0	0.2486
10.7786	0	0.70894	0
10.8493	0	0.23355	0.70031
10.92	0	0	1.60934
10.9908	0.22332	0.07444	0.43794
11.0615	0.08211	0.11441	0
11.1322	0	2.02468	0
11.203	0	2.67282	0
11.2737	0	0.61078	0.64611
11.3444	0	1.24733	0.18456
11.4152	0	0.38778	0.62711
11.4859	0	0.61744	0.17161
11.5566	0	0.77296	0
11.6274	0	0.75687	0
11.6981	0	0.15307	0
11.7688	0	0.21942	0
11.8396	0	0.2914	0.2333
11.9103	0	0.61714	0.06019
11.981	0	0.12997	0.26141
12.0518	0	0	0.06403
12.1225	0.28998	0	0
12.1932	0.06741	0	0.51428
12.264	0	0	0.10873
12.3347	0	0.33372	0.33372
12.4054	0.34853	1.11718	0.07159
12.4762	0.43621	0.21826	0
12.5469	0.0738	0	0
12.6176	0	0.44679	0
12.6884	0	0.08038	0
12.7591	0.42433	0.42433	0
12.8298	0.07682	0.07682	0
12.9006	0.39947	0.39947	0.45547
12.9713	0.06381	0.92238	0.07762
13.042	0	0.13781	0
13.1128	1.00611	0	0
13.1835	0.15593	0.35028	0
13.2542	0	0.3868	0
13.325	0	0.04572	0
13.3957	0	0.56813	0.56813
13.4664	0	0.07678	0.37601
13.5372	0	0.28618	0.32244
13.6079	0.27301	1.47052	1.26966
13.6786	0.03054	0.42601	0.14935
13.7494	0	0.02785	0.65209
13.8201	0	0	0.30548
13.8908	0	0.6865	0.24199
13.9616	0	0.7741	0.02049
14.0323	0	0.26036	0
14.103	0	0.75514	0.17754
14.1738	0	0.06568	0.77088
14.2445	0	0.77454	0.83846
14.3152	0	1.27601	0.19694
14.386	0	0.8909	0.12936
14.4567	0	2.54427	0.83617
14.5274	0	1.1055	0.994
14.5982	0	0.05813	0.05813
14.6689	0	0	0
14.7396	0	0.18566	0.94911
14.8104	0.92147	0.0062	0.04726
14.8811	0.98328	0	0
14.9519	0.04	0	0
15.0226	0	0	0
15.0933	0.93671	0	0.93671
15.164	0.02777	0	0.02777
15.2348	0	0	0
15.3055	0	0	0.90002
15.3763	0	0	0.01654
15.447	0	0.87498	0
15.5177	0	0.00963	0
15.5884	0	0	0
15.6592	0.15966	0	0
15.7299	3.18027e-05	0	0
15.8006	1.60955	0.000662318	0.80477
15.8714	0	0.21001	0
15.9421	0	0.44446	0
16.0129	0	0.00344	0
16.0836	0	0.26602	0
16.1543	0.01567	0.80105	0
16.225	0.69311	0.05369	0.0358
16.2958	0	2.02473	1.35861
16.3665	0	0.01041	0.31076
16.4372	0.01215	0.3733	0.01215
16.508	0.33934	1.33934	0.33934
16.5787	0	1	0
16.6495	0	1.00734	0
16.7202	0	1.14398	0.02029
16.7909	0	0.03153	0.39509
16.8617	0.03271	0.53349	0
16.9324	0.51634	0	0
17.0031	0.06059	0	0.0303
17.0739	0.93351	0.03555	0.55071
17.1446	0.46558	0.46558	1.4259
17.2153	0	0	0.47523
17.286	0.04216	0.11684	0.0795
17.3568	0.50101	1.37045	0.9623
17.4275	0	0.39953	0.51373
17.4982	0	0.03808	0.03808
17.569	0.03809	0.4231	0.479
17.6397	0.44883	0.66514	1.22158
17.7105	0.89877	1.29613	1.22807
17.7812	0	2.80022	1.03744
17.8519	0.07149	3.0561	1.33846
17.9227	0.67515	3.62709	1.23535
17.9934	0.88695	3.90175	0.30876
18.0641	2.49908	5.4758	0.34215
18.1349	3.06038	0.63447	0.75743
18.2056	2.16157	0.1319	0.93936
18.2763	1.70214	1.30457	0.68556
18.3471	3.17356	3.18896	2.10328
18.4178	4.72235	1.89513	2.57122
18.4885	3.32315	4.95325	1.39254
18.5593	3.08769	5.88858	2.31726
18.63	5.00173	5.165	1.59327
18.7007	4.45705	1.28986	4.95507
18.7715	5.866	3.82496	5.00659
18.8422	5.24966	14.566	6.32941
18.9129	8.36755	13.0308	6.27395
18.9837	10.4412	13.9298	10.7236
19.0544	24.7557	17.3013	5.55514
19.1251	27.6402	27.9327	9.25635
19.1959	46.4065	23.0679	20.31
19.2666	61.9173	39.6413	33.6715
19.3373	87.8837	72.3815	46.2418
19.4081	113.425	113.252	67.1724
19.4788	134.608	146.878	78.2896
19.5495	137.534	139.603	82.5183
19.6203	106.42	124.598	77.8146
19.691	69.2904	78.5772	72.2584
19.7617	51.5422	59.4288	71.1893
19.8325	36.2506	77.1482	76.0627
19.9032	30.2516	79.0206	72.2091
19.9739	25.2344	81.4677	70.1873
20.0447	23.7671	72.4104	58.7545
20.1154	22.0699	52.1606	66.5573
20.1861	16.9906	51.6677	62.4154
20.2569	13.3877	67.5116	63.0202
20.3276	9.82984	67.0986	62.9141
20.3983	13.2256	61.4763	75.693
20.4691	13.3607	69.2644	73.2998
20.5398	11.9096	70.6688	69.4525
20.6105	12.6823	76.0393	71.2842
20.6813	11.1088	57.0253	68.7287
20.752	13.9161	57.2866	66.557
20.8227	12.3838	49.2867	67.001
20.8935	9.4057	46.8665	68.707
20.9642	6.09742	52.6036	73.6827
21.0349	7.79912	64.1188	73.5687
21.1057	10.4269	62.1699	73.2496
21.1764	12.5524	57.3342	68.5665
21.2471	6.96918	63.3197	65.0726
21.3179	4.54186	59.1217	67.0432
21.3886	5.7929	62.1046	72.384
21.4593	6.0899	67.9254	74.5035
21.5301	8.09881	69.7493	75.6773
21.6008	8.31955	59.9111	79.6544
21.6715	5.68354	55.2436	80.7088
21.7423	6.09673	54.3973	76.6873
21.813	6.21136	56.1195	73.0943
21.8837	7.83024	59.1379	72.3721
21.9545	9.42796	57.8693	76.1055
22.0252	8.99245	65.4641	76.0324
22.0959	7.29868	59.1492	71.8265
22.1667	7.08837	58.8982	70.3098
22.2374	8.13436	59.2323	65.6065
22.3081	8.5357	60.7323	69.7189
22.3789	7.70539	75.9345	79.0983
22.4496	5.35718	69.9069	79.7656
22.5203	5.73043	66.655	71.6573
22.5911	5.51044	59.471	66.1449
22.6618	5.9277	52.15	74.4349
22.7325	5.81001	57.6274	79.9427
22.8033	4.03449	60.0229	78.3452
22.874	4.17705	55.4194	68.5619
22.9447	4.74583	55.2384	76.5875
23.0155	6.3613	63.2702	85.0768
23.0862	8.55074	65.5928	78.5888
23.1569	4.76191	61.0898	74.8411
23.2277	3.19546	50.8363	73.7594
23.2984	5.84699	58.9526	73.0505
23.3691	9.96907	63.8188	82.9279
23.4399	7.84565	54.6579	76.7902
23.5106	6.46034	41.5436	68.3233
23.5813	4.44653	45.4751	74.5182
23.6521	6.16051	55.94	76.6625
23.7228	6.36834	58.0512	76.0562
23.7935	6.08788	59.8461	83.6345
23.8643	7.35462	64.0224	83.3438
23.935	5.18496	64.1521	76.6378
24.0057	5.56634	50.8945	73.182
24.0765	5.66963	57.9748	67.7141
24.1472	5.41822	67.1291	66.4157
24.2179	8.29479	63.7825	73.5021
24.2887	9.5856	63.9409	76.9367
24.3594	7.65974	63.9692	82.7238
24.4301	8.25586	62.3223	77.5013
24.5009	8.50469	57.5099	75.6076
24.5716	6.59066	58.8224	73.4641
24.6423	7.4846	60.0725	68.0011
24.7131	7.66315	60.6817	67.9238
24.7838	6.39502	70.8421	73.9713
24.8545	8.2361	67.5298	71.3441
24.9253	7.72086	52.3055	72.7507
24.996	5.04237	49.0746	73.3085
25.0667	3.27506	62.5172	70.5263
25.1375	4.12591	66.3279	78.3979
25.2082	3.686	61.784	76.7995
25.2789	4.44404	66.361	75.0838
25.3497	7.02426	60.7995	76.4711
25.4204	5.9462	58.2397	75.8726
25.4912	5.39564	61.9385	78.3166
25.5619	6.70453	61.4577	78.7896
25.6326	5.92209	63.5018	78.9343
25.7034	5.10569	67.7031	78.1394
25.7741	6.10998	63.9288	71.6172
25.8448	8.71595	53.986	68.5614
25.9155	9.4792	57.5795	73.5292
25.9863	6.37598	56.7563	72.6401
26.057	5.66386	52.9474	70.4581
26.1277	5.52543	52.9493	71.5604
26.1985	6.19699	51.8366	69.3991
26.2692	8.00891	54.4679	72.8286
26.34	8.30923	57.1404	73.5108
26.4107	5.3319	66.6615	75.5498
26.4814	5.7652	76.3426	73.3351
26.5522	6.57671	75.9927	74.9526
26.6229	5.51777	71.7491	78.7655
26.6936	4.73292	62.5166	80.1463
26.7644	5.34026	56.448	80.6011
26.8351	5.5452	59.5995	84.1499
26.9058	7.04338	59.5204	79.6488
26.9765	6.67677	61.5871	79.3884
27.0473	6.69481	59.7679	77.9563
27.118	8.39009	64.2224	74.99
27.1887	11.7784	61.2237	73.3901
27.2595	10.5736	53.8588	75.9621
27.3302	9.68193	58.5104	81.6473
27.401	8.13395	64.9622	82.1348
27.4717	5.37072	59.7565	79.45
27.5424	5.93617	57.8072	76.296
27.6132	5.68901	61.689	68.6611
27.6839	3.16425	60.2734	69.4543
27.7546	2.50681	43.5533	74.8914

## Sheet: Figure S3
7.2 × NTP	7.2 × NTP	10.8 × NTP	10.8 × NTP	14.4 × NTP	14.4 × NTP	16 ×NTP	16 ×NTP	90 × NTP	90 × NTP
1.58777	Median	4.16386	Median	1.81315	Median	8.25947	Median	7.58284	Median
1.63945	1.925	6.91016	3.631	7.6318	4.278	2.2652	7.143	10.999	9.517
2.42693	Minimum	3.95416	Minimum	3.67131	Minimum	9.33852	Minimum	15.2616	Minimum
2.01598	1.134	1.89252	1.237	6.55412	1.605	7.14452	1.192	12.8322	1.771
2.78598	Maximum	5.05433	Maximum	3.40819	Maximum	9.21969	Maximum	11.4386	Maximum
3.72519	3.756	1.74334	6.91	1.85789	12.09	9.36908	12.82	10.5384	20.61
1.1786	25% Percentile	4.54766	25% Percentile	8.0782	25% Percentile	9.93864	25% Percentile	10.918	25% Percentile
2.11251	1.528	5.8629	2.822	1.62189	2.536	2.94634	5.456	8.4194	6.207
1.68011	75% Percentile	5.91544	75% Percentile	5.09623	75% Percentile	12.1211	75% Percentile	12.9601	75% Percentile
1.92454	2.309	2.64725	3.631	8.66717	5.561	6.74021	9.379	16.0133	12.07
1.73675		2.13589		5.52445		8.19307		15.9964
2.25111		6.43582		7.50504		8.59296		16.2949
1.52561		2.85594		3.75989		4.42563		17.6858
2.21634		1.87698		2.60653		6.66967		2.48577
1.52769		3.86492		5.82379		9.36466		8.25785
1.26258		3.92378		2.24516		4.35984		18.1067
2.12603		4.45803		8.55904		6.42968		11.32
2.30891		3.4885		2.41009		8.5791		10.7489
1.13961		2.06527		1.7827		2.20915		11.1278
3.75599		4.13286		5.89852		7.94927		12.9368
2.1696		5.2083		5.05307		8.3593		7.89075
1.94625		6.24657		5.78596		9.28705		12.9755
1.7948		3.28356		7.53424		3.42292		10.8279
1.37041		3.96959		2.88587		6.07378		8.44914
2.81349		4.05244		3.56539		5.97668		10.3611
1.84793		3.252		1.75172		5.65317		12.6989
2.34475		2.85594		1.91592		7.50699		7.31613
2.33659		5.29858		4.10798		5.46816		8.36121
1.87189		2.1344		3.87463		5.11642		11.2136
1.5046		6.32094		2.24516		10.4323		12.0825
1.13401		4.60124		6.48273		10.8469		6.3658
1.58777		2.95691		4.70495		11.2411		15.6267
1.63945		4.58641		2.84768		10.9921		8.52796
2.42693		3.40427		5.19741		8.04258		14.5769
2.01598		1.27012		8.17931		6.41868		9.46091
2.78598		3.44017		5.6761		5.9134		9.51679
3.72519		2.78735		1.97224		4.96269		6.53233
1.1786		5.75341		2.88587		3.65724		8.85206
2.11251		3.13904		2.19585		5.94218		10.4815
1.68011		6.80993		2.46623		9.79554		10.2419
1.92454		4.54766		3.58072		5.16028		8.69042
1.73675		3.06724		2.09374		12.1181		10.2394
2.25111		2.11913		5.59828		12.0436		7.84033
1.52561		2.85594		7.18433		8.99368		6.34767
2.21634		2.90083		4.27788		6.63828		11.8769
1.52769		2.1101		4.93787		10.4243		8.36402
1.26258		3.63086		2.15813		6.21562		10.2532
2.12603		2.40718		2.94224		4.6475		5.99455
2.30891		4.36217		7.44645		6.57846		6.18286
1.13961		4.27029		2.94224		6.04194		3.28337
3.75599		2.38966		4.34785		9.49791		13.9657
2.1696		5.38735		4.79714		4.06514		12.0336
1.94625		4.79488		5.94486		7.67978		6.82366
1.7948		2.46803		4.19387		9.40915		11.7046
1.37041		3.61205		4.27788		5.88177		6.07682
2.81349		4.27029		1.79799		4.14194		6.43137
1.84793		1.23659		4.75702		6.79908		7.39368
2.34475		5.1467		4.98202		7.26855		4.8211
2.33659		3.20309		4.73395		7.14131		6.28103
1.87189		3.76514		3.7526		6.58968		5.58519
1.5046		3.17574		3.20944		10.1812		9.16651
1.13401				6.3157		8.17106		4.94637
				1.60492		4.993		13.5516
				5.34797		10.277		6.86273
				1.79799		7.07621		4.96948
				1.75172		7.10933		18.6576
				1.85789		11.0981		4.56861
				4.32244		5.28703		8.65159
				5.73368		10.1378		3.34103
				1.60492		5.42151		10.8685
				4.35414		10.3934		3.00369
				1.73602		5.89485		5.12848
				4.5025		8.47427		20.6086
				3.79612		5.32459		12.0131
				7.22612		9.0173		13.1283
				4.93787		4.45831		4.74912
				5.27582		9.72641		5.46059
				4.28428		10.0432		8.166
				12.0907		10.0777		13.7977
				4.80854		8.42938		9.51626
				3.3104		4.98662		14.6757
				3.37591		6.02273		13.1887
				4.89332		1.19203		11.4342
				5.23937		6.35669		8.25824
				2.19585		5.24484		7.21042
				4.56903		10.0521		18.1928
				5.66161		6.84248		4.45002
				2.11973		10.6543		12.5938
				2.11973		8.12801		14.1883
				2.46623		5.96858		10.6014
				5.62755		7.30603		9.22923
				7.02229		4.38488		18.3366
				2.87637		4.62883		8.35946
				7.19955		2.87903		12.5342
				6.12638		12.8193		2.10587
				5.34797		7.89567		3.2365
				5.19202		10.3376		14.1199
				3.50343		8.18639		7.65778
				3.06101				8.06621
				6.21521				12.5492
				2.62745				12.5642
				1.98608				11.969
				1.75172				10.4185
				4.8595				6.82366
				2.11973				11.9059
				2.91419				7.86465
				3.13173				4.87624
				3.9098				7.41432
				3.9377				4.26581
				4.85387				7.27905
				3.9377				7.03868
				4.61078				6.29318
				5.30686				11.8447
				8.0782				10.8684
				3.3104				9.88875
				2.17077				13.1624
				2.04078				12.0113
				5.72412				10.7411
				3.30212				10.7812
				4.95999				8.1464
				6.97536				3.18874
				5.98158				3.00369
				3.13173				7.30001
				5.15498				2.57903
				6.91615				15.1272
				2.34067				3.69947
				2.83805				4.22065
				4.35414				14.8724
				1.70419				3.58391
								11.7475
								3.40894
								5.59885
								10.9282
								11.5097
								10.5093
								5.25357
								16.8056
								17.6185
								10.3681
								12.452
								14.9237
								9.36459
								2.68094
								17.6986
								5.34738
								2.66665
								13.6556
								4.30148
								12.559
								3.62629
								1.77051
								7.69766
								5.96901
								11.6925
								12.2196
								3.50852
								3.31809
								8.12762
								10.046
								11.7865
								11.8383
								5.8591
								18.6923
								10.0764
								4.43268
								11.6855
								5.52318
								3.18874

## Sheet: Figure S4
	Figure S4b					Figure S4c
	Distance	KL1-Atto488	k*-Atto647			Volume fraction for KL1 condensate in PN (%)
	0	0.02628	0.0083			22.9649
	0.0708	0.02717	0.00667			18.5565
	0.1416	0.01673	0.01435			18.0844
	0.2124	0.01611	0.01227			30.2395		Minimum	6.782
	0.2832	0.01554	0.01448			18.1816		25% Percentile	14.95
	0.3539	0.01698	0.01594			18.7036		Median	20.82
	0.4247	0.0172	0.01893			24.2613		75% Percentile	27.93
	0.4955	0.0205	0.01389			20.6819		Maximum	51.37
	0.5663	0.01299	0.01285			24.6923
	0.6371	0.03541	0.01674			42.1345
	0.7079	0.01455	0.02336			36.5454
	0.7787	0.01327	0.01917			28.1449
	0.8495	0.02668	0.01635			39.8393
	0.9202	0.02832	0.01841			27.8605
	0.991	0.03026	0.01901			17.9153
	1.0618	0.01643	0.01921			24.3466
	1.1326	0.03199	0.01749			45.6251
	1.2034	0.0341	0.01857			34.8277
	1.2742	0.02389	0.02801			51.3657
	1.345	0.07063	0.03208			22.1635
	1.4158	0.11666	0.04332			13.0154
	1.4866	0.11888	0.06252			47.3876
	1.5573	0.1951	0.09759			44.3857
	1.6281	0.2747	0.13356			29.6296
	1.6989	0.33058	0.20983			26.5325
	1.7697	0.37937	0.30754			15.3344
	1.8405	0.35786	0.46082			28.2975
	1.9113	0.33995	0.65373			13.577
	1.9821	0.42736	0.81133			18.5003
	2.0529	0.466	0.91921			38.3712
	2.1237	0.45188	0.96146			22.7492
	2.1944	0.48386	0.92221			29.2817
	2.2652	0.48961	0.82965			10.635
	2.336	0.51364	0.72028			25.0868
	2.4068	0.50742	0.59777			24.2064
	2.4776	0.40508	0.52077			9.1125
	2.5484	0.44473	0.46508			37.3824
	2.6192	0.38587	0.3927			37.1082
	2.69	0.40758	0.34958			13.7251
	2.7607	0.42211	0.33154			24.1458
	2.8315	0.43036	0.30626			10.2527
	2.9023	0.49246	0.29391			14.8782
	2.9731	0.63554	0.27862			17.6371
	3.0439	0.69528	0.25138			11.0397
	3.1147	0.73359	0.25422			31.8612
	3.1855	0.77369	0.2542			14.966
	3.2563	0.83156	0.22697			20.1015
	3.3271	0.86297	0.24108			24.1106
	3.3978	0.86758	0.25024			27.157
	3.4686	1	0.25011			23.1268
	3.5394	0.96899	0.25946			20.967
	3.6102	0.97299	0.24731			17.7546
	3.681	0.93017	0.25113			29.1364
	3.7518	0.87375	0.24798			23.8869
	3.8226	0.97619	0.23937			15.2446
	3.8934	0.90065	0.23076			26.4679
	3.9641	0.9313	0.22238			16.6006
	4.0349	0.90917	0.2341			21.8184
	4.1057	0.85668	0.22557			12.5
	4.1765	0.80111	0.22913			15.0197
	4.2473	0.91557	0.22413			13.7872
	4.3181	0.83013	0.21456			19.5454
	4.3889	0.80722	0.24527			13.7491
	4.4597	0.85329	0.23258			31.0941
	4.5305	0.80548	0.24786			14.6215
	4.6012	0.81238	0.25767			12.15
	4.672	0.89194	0.24626			14.8933
	4.7428	0.87313	0.24379			11.3166
	4.8136	0.86272	0.24726			23.3356
	4.8844	0.88935	0.24892			15.8041
	4.9552	0.91754	0.22446			18.5143
	5.026	0.88628	0.22754			35.9399
	5.0968	0.84238	0.23878			11.2947
	5.1675	0.9043	0.20927			15.9025
	5.2383	0.85478	0.21559			14.7865
	5.3091	0.86336	0.21629			15.2011
	5.3799	0.89388	0.21853			33.3982
	5.4507	0.82794	0.21724			21.9604
	5.5215	0.89242	0.2214			12.804
	5.5923	0.85521	0.22051			21.2061
	5.6631	0.80906	0.22155			32.9809
	5.7339	0.87212	0.21218			27.7669
	5.8046	0.87074	0.21836			9.95914
	5.8754	0.84425	0.20249			18.9402
	5.9462	0.82854	0.20668			24.7098
	6.017	0.85964	0.20175			45.7214
	6.0878	0.77136	0.19977			18.9825
	6.1586	0.83141	0.19805			12.5
	6.2294	0.68969	0.19496			13.7296
	6.3002	0.70445	0.2051			15.2881
	6.371	0.72913	0.21084			17.4235
	6.4417	0.72822	0.21653			22.202
	6.5125	0.71815	0.23198			12.5
	6.5833	0.76203	0.23983			46.1641
	6.6541	0.82624	0.27323			6.78247
	6.7249	0.89689	0.27931			20.1194
	6.7957	0.8743	0.27755			21.7314
	6.8665	0.99089	0.26982			10.6649
	6.9373	0.90858	0.2599
	7.008	0.83686	0.26189
	7.0788	0.93469	0.23375
	7.1496	0.94996	0.23841
	7.2204	0.92888	0.21633
	7.2912	0.93589	0.22719
	7.362	0.90614	0.2203
	7.4328	0.86905	0.23673
	7.5036	0.85114	0.23079
	7.5744	0.81554	0.22936
	7.6451	0.81158	0.24042
	7.7159	0.72678	0.25297
	7.7867	0.58061	0.25042
	7.8575	0.5277	0.24187
	7.9283	0.47443	0.24057
	7.9991	0.44686	0.24328
	8.0699	0.44883	0.23731
	8.1407	0.46695	0.2372
	8.2114	0.52009	0.23533
	8.2822	0.54579	0.25341
	8.353	0.4853	0.26402
	8.4238	0.47382	0.26961
	8.4946	0.4455	0.29201
	8.5654	0.43891	0.31507
	8.6362	0.41996	0.33618
	8.707	0.41269	0.38477
	8.7778	0.41056	0.41529
	8.8485	0.33353	0.48191
	8.9193	0.35962	0.54329
	8.9901	0.34272	0.61499
	9.0609	0.28092	0.72903
	9.1317	0.23262	0.85458
	9.2025	0.14405	0.95041
	9.2733	0.13985	1
	9.3441	0.07555	0.96246
	9.4149	0.08979	0.86704
	9.4856	0.06216	0.7379
	9.5564	0.06626	0.57738
	9.6272	0.04565	0.44701
	9.698	0.05746	0.33709
	9.7688	0.03849	0.25557
	9.8396	0.04113	0.20258
	9.9104	0.02886	0.15519
	9.9812	0.01737	0.13393
	10.0519	0.02044	0.10464
	10.1227	0.01595	0.08018
	10.1935	0.01919	0.06116
	10.2643	0.02467	0.04679
	10.3351	0.02067	0.03127
	10.4059	0.01425	0.03125
	10.4767	0.01246	0.02941
	10.5475	0.01329	0.0279
	10.6183	0.01233	0.02489
	10.689	0.00545	0.02205
	10.7598	0.01196	0.02058
	10.8306	0.02622	0.01868
	10.9014	0.01143	0.02635
	10.9722	0.01508	0.0276
	11.043	0.01444	0.02683
	11.1138	0.02262	0.02932
	11.1846	0.00897	0.03052
	11.2553	0.01507	0.02931
	11.3261	0.02399	0.02335

## Sheet: Figure S6
	Figure S6a			Figure S6b
	Distance (μm)	Normalized intensity (a.u.)		Distance (μm)	Normalized intensity (a.u.)
	0	0.0125		0	0.072
	0.0704	0.18125		0.0703	0.028
	0.1409	0.425		0.1406	0.08
	0.2113	0.10625		0.2109	0.064
	0.2817	0.1		0.2812	0.036
	0.3521	0.1		0.3515	0.066
	0.4226	0.08125		0.4218	0.032
	0.493	0.05625		0.4921	0.068
	0.5634	0.16875		0.5624	0.064
	0.6338	0.13125		0.6327	0.048
	0.7043	0.06875		0.7029	0.146
	0.7747	0.33125		0.7732	0.124
	0.8451	0.1		0.8435	0.108
	0.9155	0.24375		0.9138	0.07
	0.986	0.1375		0.9841	0.076
	1.0564	0.125		1.0544	0.066
	1.1268	0.06875		1.1247	0.094
	1.1973	0.10625		1.195	0.16
	1.2677	0.4125		1.2653	0.192
	1.3381	0.2		1.3356	0.156
	1.4085	0.0375		1.4059	0.132
	1.479	0.125		1.4762	0.258
	1.5494	0.0625		1.5465	0.274
	1.6198	0.375		1.6168	0.484
	1.6902	0.2375		1.6871	0.514
	1.7607	0.09375		1.7574	0.684
	1.8311	0.09375		1.8277	0.98
	1.9015	0.16875		1.898	0.872
	1.972	0.15		1.9682	0.986
	2.0424	0.5125		2.0385	1.066
	2.1128	0.24375		2.1088	1.39
	2.1832	0.55625		2.1791	1.156
	2.2537	0.4375		2.2494	1.33
	2.3241	0.23125		2.3197	1.476
	2.3945	0.26875		2.39	1.234
	2.4649	0.31875		2.4603	1.314
	2.5354	0.4125		2.5306	1.032
	2.6058	0.625		2.6009	1.338
	2.6762	0.56875		2.6712	1.062
	2.7466	0.8625		2.7415	0.996
	2.8171	0.78125		2.8118	1.084
	2.8875	0.7125		2.8821	1.404
	2.9579	1.25625		2.9524	1.43
	3.0284	1.33125		3.0227	0.846
	3.0988	1.45		3.093	1.054
	3.1692	1.10625		3.1633	1.036
	3.2396	1.66875		3.2335	1.078
	3.3101	1.2625		3.3038	1.03
	3.3805	1.25625		3.3741	1.046
	3.4509	1.425		3.4444	1.13
	3.5213	1.26875		3.5147	0.934
	3.5918	1.61875		3.585	1.144
	3.6622	1.00625		3.6553	1.246
	3.7326	1		3.7256	0.978
	3.803	1.04375		3.7959	1.038
	3.8735	0.84375		3.8662	0.988
	3.9439	1.24375		3.9365	0.856
	4.0143	1.2375		4.0068	1.27
	4.0848	1.025		4.0771	1.234
	4.1552	1.28125		4.1474	0.864
	4.2256	1.13125		4.2177	0.87
	4.296	0.88125		4.288	0.838
	4.3665	1.125		4.3583	0.79
	4.4369	0.775		4.4286	0.792
	4.5073	1.1875		4.4988	0.752
	4.5777	0.64375		4.5691	0.91
	4.6482	1.3		4.6394	0.984
	4.7186	1.19375		4.7097	1.008
	4.789	0.7375		4.78	0.876
	4.8595	1.1375		4.8503	0.83
	4.9299	1.23125		4.9206	0.944
	5.0003	0.63125		4.9909	0.802
	5.0707	0.9875		5.0612	1.098
	5.1412	0.6875		5.1315	0.736
	5.2116	0.9625		5.2018	0.88
	5.282	0.91875		5.2721	0.826
	5.3524	1.05625		5.3424	0.918
	5.4229	0.94375		5.4127	0.744
	5.4933	0.8875		5.483	0.762
	5.5637	0.975		5.5533	0.834
	5.6341	0.65625		5.6236	0.758
	5.7046	0.9125		5.6939	0.736
	5.775	0.95625		5.7641	0.786
	5.8454	1.1		5.8344	0.828
	5.9159	0.94375		5.9047	0.748
	5.9863	0.5375		5.975	0.692
	6.0567	1.425		6.0453	0.474
	6.1271	0.99375		6.1156	0.85
	6.1976	1.075		6.1859	0.804
	6.268	0.55		6.2562	0.668
	6.3384	1.16875		6.3265	0.84
	6.4088	0.925		6.3968	0.676
	6.4793	1		6.4671	0.764
	6.5497	0.71875		6.5374	0.81
	6.6201	1.2		6.6077	0.644
	6.6905	1.74375		6.678	0.832
	6.761	1.1125		6.7483	0.728
	6.8314	0.7625		6.8186	0.784
	6.9018	1.06875		6.8889	0.734
	6.9723	0.68125		6.9592	0.638
	7.0427	0.91875		7.0295	0.826
	7.1131	0.7		7.0997	0.69
	7.1835	0.85		7.17	0.73
	7.254	0.69375		7.2403	0.912
	7.3244	0.74375		7.3106	0.55
	7.3948	1.275		7.3809	0.61
	7.4652	0.71875		7.4512	0.774
	7.5357	0.9125		7.5215	1.128
	7.6061	0.65		7.5918	0.894
	7.6765	1.31875		7.6621	0.864
	7.747	0.9875		7.7324	0.756
	7.8174	0.925		7.8027	0.62
	7.8878	1.25625		7.873	0.732
	7.9582	0.625		7.9433	0.866
	8.0287	0.81875		8.0136	0.712
	8.0991	0.725		8.0839	0.724
	8.1695	0.6625		8.1542	0.664
	8.2399	1.0625		8.2245	0.778
	8.3104	0.49375		8.2948	0.674
	8.3808	1.41875		8.365	0.628
	8.4512	0.7		8.4353	0.808
	8.5216	1.6375		8.5056	0.834
	8.5921	1.1		8.5759	0.85
	8.6625	0.33125		8.6462	0.71
	8.7329	0.65625		8.7165	0.722
	8.8034	1.06875		8.7868	0.622
	8.8738	1.40625		8.8571	0.716
	8.9442	1.24375		8.9274	0.91
	9.0146	0.6875		8.9977	0.726
	9.0851	0.86875		9.068	1.058
	9.1555	0.9		9.1383	0.946
	9.2259	0.5375		9.2086	0.922
	9.2963	1.45625		9.2789	0.844
	9.3668	0.975		9.3492	0.858
	9.4372	1.175		9.4195	0.886
	9.5076	0.66875		9.4898	0.644
	9.578	0.8		9.5601	0.674
	9.6485	1		9.6303	0.838
	9.7189	0.54375		9.7006	0.706
	9.7893	0.925		9.7709	0.62
	9.8598	0.78125		9.8412	0.824
	9.9302	1.10625		9.9115	0.762
	10.0006	0.85625		9.9818	1.012
	10.071	0.55		10.0521	0.664
	10.1415	0.95		10.1224	0.512
	10.2119	1.03125		10.1927	0.6
	10.2823	0.75		10.263	0.724
	10.3527	0.8625		10.3333	0.7
	10.4232	0.6625		10.4036	0.848
	10.4936	0.83125		10.4739	0.772
	10.564	0.45		10.5442	0.792
	10.6345	0.74375		10.6145	0.792
	10.7049	0.76875		10.6848	0.996
	10.7753	0.65		10.7551	0.86
	10.8457	0.51875		10.8254	0.818
	10.9162	0.63125		10.8956	0.722
	10.9866	0.85625		10.9659	0.664
	11.057	0.53125		11.0362	0.86
	11.1274	0.66875		11.1065	0.662
	11.1979	0.73125		11.1768	0.604
	11.2683	0.925		11.2471	0.594
	11.3387	0.51875		11.3174	0.662
	11.4091	0.43125		11.3877	0.934
	11.4796	1.15625		11.458	0.886
	11.55	1.1625		11.5283	0.834
	11.6204	0.73125		11.5986	0.678
	11.6909	0.65		11.6689	0.708
	11.7613	0.9375		11.7392	0.618
	11.8317	1.20625		11.8095	0.91
	11.9021	0.6125		11.8798	0.738
	11.9726	0.89375		11.9501	0.722
	12.043	0.7875		12.0204	0.756
	12.1134	0.61875		12.0907	0.964
	12.1838	1.2125		12.161	0.802
	12.2543	1.1125		12.2312	0.796
	12.3247	0.70625		12.3015	0.77
	12.3951	1.1625		12.3718	0.698
	12.4655	0.6625		12.4421	0.914
	12.536	0.75625		12.5124	0.806
	12.6064	0.8625		12.5827	0.746
	12.6768	0.8375		12.653	0.872
	12.7473	1.0125		12.7233	0.824
	12.8177	1.01875		12.7936	0.784
	12.8881	0.7125		12.8639	0.77
	12.9585	1.75		12.9342	0.688
	13.029	0.95625		13.0045	0.712
	13.0994	1.24375		13.0748	0.716
	13.1698	1.3625		13.1451	0.738
	13.2402	1.2375		13.2154	0.704
	13.3107	0.79375		13.2857	0.746
	13.3811	0.81875		13.356	0.778
	13.4515	0.7625		13.4263	0.768
	13.522	0.6875		13.4965	1.186
	13.5924	0.40625		13.5668	1.074
	13.6628	0.79375		13.6371	0.85
	13.7332	0.66875		13.7074	0.612
	13.8037	0.83125		13.7777	0.73
	13.8741	0.83125		13.848	0.788
	13.9445	0.7625		13.9183	0.816
	14.0149	0.74375		13.9886	0.878
	14.0854	0.825		14.0589	0.692
	14.1558	1.34375		14.1292	0.81
	14.2262	0.55625		14.1995	0.682
	14.2966	0.975		14.2698	0.824
	14.3671	0.66875		14.3401	0.882
	14.4375	0.4625		14.4104	0.828
	14.5079	0.8875		14.4807	0.86
	14.5784	0.64375		14.551	0.826
	14.6488	0.91875		14.6213	1.142
	14.7192	1.49375		14.6916	1.012
	14.7896	1.1		14.7618	0.914
	14.8601	0.9375		14.8321	1.102
	14.9305	1.05		14.9024	0.838
	15.0009	0.9		14.9727	0.97
	15.0713	0.975		15.043	0.938
	15.1418	0.71875		15.1133	0.866
	15.2122	1.03125		15.1836	0.764
	15.2826	0.6875		15.2539	0.626
	15.353	1.0625		15.3242	0.722
	15.4235	1.2875		15.3945	0.584
	15.4939	0.81875		15.4648	1.038
	15.5643	0.9875		15.5351	1.024
	15.6348	0.9		15.6054	0.762
	15.7052	0.63125		15.6757	1.134
	15.7756	0.69375		15.746	0.864
	15.846	1.38125		15.8163	0.704
	15.9165	0.8		15.8866	0.794
	15.9869	0.6		15.9569	0.934
	16.0573	0.675		16.0271	1.064
	16.1277	1.2875		16.0974	0.924
	16.1982	0.61875		16.1677	1.1
	16.2686	0.90625		16.238	1.128
	16.339	0.93125		16.3083	0.888
	16.4095	1.7125		16.3786	1.126
	16.4799	1.5375		16.4489	1.122
	16.5503	0.8125		16.5192	1.118
	16.6207	0.7125		16.5895	1.168
	16.6912	0.85		16.6598	1
	16.7616	1.025		16.7301	0.858
	16.832	0.84375		16.8004	0.908
	16.9024	0.69375		16.8707	0.826
	16.9729	1.21875		16.941	1.038
	17.0433	1.20625		17.0113	0.944
	17.1137	1.2375		17.0816	1.06
	17.1841	1.18125		17.1519	1.142
	17.2546	0.775		17.2222	0.968
	17.325	1.3125		17.2924	1.026
	17.3954	1.2625		17.3627	1.106
	17.4659	0.825		17.433	1.372
	17.5363	0.93125		17.5033	1.046
	17.6067	1.4		17.5736	1.118
	17.6771	1.125		17.6439	1.232
	17.7476	0.86875		17.7142	1.156
	17.818	0.5125		17.7845	1.12
	17.8884	0.7375		17.8548	1.05
	17.9588	0.36875		17.9251	1.28
	18.0293	0.325		17.9954	0.928
	18.0997	0.45		18.0657	0.864
	18.1701	0.06875		18.136	0.674
	18.2405	0.23125		18.2063	0.758
	18.311	0.1625		18.2766	0.646
	18.3814	0.1375		18.3469	0.48
	18.4518	0.3375		18.4172	0.224
	18.5223	0.26875		18.4875	0.154
	18.5927	0.175		18.5578	0.142
	18.6631	0.05		18.628	0.298
	18.7335	0.13125		18.6983	0.15
	18.804	0.175		18.7686	0.188
	18.8744	0.26875		18.8389	0.156
	18.9448	0.175		18.9092	0.088
	19.0152	0.20625		18.9795	0.096
	19.0857	0.01875		19.0498	0.108
	19.1561	0.1375		19.1201	0.062
	19.2265	0.15		19.1904	0.112
	19.297	0.325		19.2607	0.104
	19.3674	0.05		19.331	0.138
	19.4378	0.13125		19.4013	0.084
	19.5082	0.2125		19.4716	0.068
	19.5787	0.175		19.5419	0.116
	19.6491	0.14375		19.6122	0.02
	19.7195	0.225		19.6825	0.112
	19.7899	0.0375		19.7528	0.084
	19.8604	0.3125		19.8231	0.112
	19.9308	0		19.8933	0.076
	20.0012	0.1875		19.9636	0.11
				20.0339	0.082

## Sheet: Figure S9
Time (s)	Poly(A20-o)n-Atto647				Mean	SD		KL1-Atto488				Mean	SD
0	1	1.02195	0.912924	0.991902	0.981694	0.0411982		1	1.01008	0.994216	0.946988	0.987821	0.024249
2.076	1.00973	1.08275	0.909331	0.991005	0.998203	0.0617067		1.00124	1.0685	0.995568	0.948445	1.00344	0.0427892
4.081	1.00865	1.01233	0.925225	0.992259	0.984617	0.0351124		0.981077	1.01976	0.986167	0.936803	0.980952	0.0295063
6.086	1.01549	1	0.907243	0.985974	0.977177	0.0417041		0.997258	1	1	0.951613	0.987218	0.0205869
8.091	1.00797	0.998572	0.903142	1	0.977421	0.0430341		0.976364	0.99513	0.984682	0.934982	0.972789	0.0228184
10.264	0.13551	0.116839	0.17014	0.232341	0.163708	0.0439991		0.281698	0.284414	0.274216	0.268995	0.277331	0.00609163
12.298	0.153638	0.107933	0.167028	0.19502	0.155905	0.0314649		0.373618	0.329131	0.377997	0.357362	0.359527	0.0191592
14.301	0.158431	0.116436	0.185493	0.195975	0.164084	0.0307314		0.378375	0.389531	0.4301	0.404831	0.400709	0.0193944
16.308	0.156871	0.111465	0.189551	0.232198	0.172521	0.044227		0.408908	0.403259	0.45432	0.42604	0.423132	0.0198646
18.313	0.156277	0.114611	0.166792	0.200122	0.15945	0.0305316		0.457461	0.448557	0.4621	0.435654	0.450943	0.0100798
20.318	0.147615	0.119002	0.190169	0.197353	0.163535	0.0319752		0.440949	0.467854	0.479306	0.448912	0.459255	0.0151499
22.323	0.158798	0.127967	0.183464	0.191517	0.165436	0.024765		0.462241	0.461889	0.489449	0.45935	0.468232	0.0123002
24.326	0.156535	0.137455	0.1732	0.196326	0.165879	0.0216555		0.484889	0.475386	0.505851	0.46635	0.483119	0.0146703
26.333	0.142361	0.135766	0.181908	0.189196	0.162308	0.0235026		0.485891	0.476939	0.51211	0.485326	0.490067	0.0132113
28.338	0.158047	0.128167	0.170884	0.192804	0.162475	0.0233838		0.506305	0.493866	0.51446	0.483457	0.499522	0.011824
30.344	0.144019	0.14446	0.163824	0.200343	0.163162	0.0229079		0.503783	0.506935	0.524213	0.490093	0.506256	0.0121478
32.346	0.141363	0.134117	0.17851	0.197743	0.162933	0.0262202		0.52161	0.521393	0.527221	0.503161	0.518346	0.00907314
34.351	0.151878	0.134819	0.169894	0.218217	0.168702	0.0311619		0.507284	0.518499	0.519939	0.50324	0.51224	0.00714163
36.356	0.158696	0.131824	0.174688	0.214454	0.169915	0.0299303		0.535475	0.514336	0.536901	0.5142	0.525228	0.0109717
38.361	0.162369	0.134867	0.186821	0.233108	0.179291	0.0360999		0.543058	0.53428	0.541029	0.514058	0.533106	0.0114676
40.366	0.151603	0.11753	0.177318	0.24922	0.173918	0.0483723		0.537645	0.535919	0.555081	0.525383	0.538507	0.0106581
42.369	0.165521	0.11504	0.192587	0.222663	0.173953	0.0395655		0.565139	0.552194	0.555068	0.528756	0.550289	0.0133291
44.378	0.156732	0.131542	0.168626	0.246893	0.175948	0.0430928		0.54238	0.555041	0.557674	0.53392	0.547254	0.00962763
46.381	0.154281	0.121133	0.16915	0.259873	0.176109	0.0513898		0.53498	0.560428	0.58232	0.560546	0.559568	0.0167625
48.386	0.151387	0.126706	0.176582	0.221577	0.169063	0.0350742		0.549701	0.55836	0.552865	0.535171	0.549024	0.00857727
50.391	0.158392	0.121141	0.168085	0.209371	0.164247	0.0313979		0.562991	0.561703	0.576219	0.53373	0.558661	0.0154745
52.396	0.157771	0.133342	0.145556	0.165503	0.150543	0.0122145		0.575843	0.554689	0.565266	0.55663	0.563107	0.00836185
54.401	0.176087	0.1246	0.150343	0.192382	0.160853	0.0257435		0.58717	0.560298	0.573734	0.562764	0.570991	0.0106221
56.404	0.157527	0.133477	0.145502	0.165139	0.150411	0.012025		0.574075	0.601688	0.587881	0.576609	0.585063	0.010915
58.413	0.142786	0.127915	0.13535	0.147493	0.138386	0.0074355		0.589775	0.579023	0.584399	0.58001	0.583302	0.0042501
60.414	0.163632	0.133198	0.148415	0.173264	0.154627	0.015217		0.584862	0.587217	0.58604	0.585078	0.585799	0.000930895
62.421	0.146517	0.148252	0.147385	0.148801	0.147739	0.0008675		0.585886	0.57719	0.581538	0.577988	0.58065	0.0034374
64.424	0.177944	0.141372	0.159658	0.189519	0.167123	0.018286		0.600884	0.588832	0.594858	0.589938	0.593628	0.00476397
66.431	0.149597	0.137431	0.143514	0.153447	0.145997	0.006083		0.596148	0.594089	0.595118	0.594278	0.594908	0.000813891
68.436	0.161198	0.125922	0.14356	0.172363	0.150761	0.017638		0.602191	0.611535	0.606863	0.603048	0.605909	0.00369354
70.441	0.151877	0.132268	0.142072	0.158083	0.146075	0.0098045		0.597324	0.624694	0.611009	0.599835	0.608216	0.0108189

## Sheet: Figure S13
	Fold of change
Time (min)	KL1-R1	KL1-R1	KL1-R1 mean	KL1-R1 SD	KL2-R2	KL2-R2	KL2-R2 mean	KL2-R2 SD
0	1	1	1	1.93719e-06	0.999953	1.00002	0.99999	3.48316e-05
1.00005	1.01655	1.00711	1.01183	0.00472	1.03804	1.00219	1.02012	0.01793
2.0003	1.03786	1.04586	1.04186	0.004	1.05175	1.03873	1.04524	0.00651
3.00047	1.03838	1.04436	1.04137	0.00299	1.06384	1.03774	1.05079	0.01305
4.00062	1.0831	1.02789	1.05549	0.02761	1.08544	1.05382	1.06963	0.01581
5.00082	1.08726	1.14252	1.11489	0.02763	1.08094	1.07557	1.07825	0.00269
6.00088	1.01715	1.08356	1.05036	0.0332	1.12324	1.10302	1.11313	0.01011
7.00098	1.02801	1.11085	1.06943	0.04142	1.1286	1.11066	1.11963	0.00897
8.00128	1.07587	1.11289	1.09438	0.01851	1.11669	1.1193	1.11799	0.0013
9.00132	1.09638	1.0916	1.09399	0.00239	1.14391	1.13921	1.14156	0.00235
10.0016	1.00504	1.07907	1.04206	0.03702	1.14606	1.14065	1.14335	0.0027
11.0017	1.11261	1.06883	1.09072	0.02189	1.15895	1.1326	1.14578	0.01317
12.0017	1.09918	1.07825	1.08871	0.01047	1.16858	1.15247	1.16052	0.00806
13.0019	1.101	1.11296	1.10698	0.00598	1.1745	1.15168	1.16309	0.01141
14.002	1.01529	1.16585	1.09057	0.07528	1.1781	1.17488	1.17649	0.00161
15.0022	1.09947	1.10077	1.10012	0.00065242	1.19913	1.1592	1.17916	0.01997
16.0024	1.04912	1.01838	1.03375	0.01537	1.19889	1.18601	1.19245	0.00644
17.0024	1.0163	1.0589	1.0376	0.0213	1.19793	1.16866	1.1833	0.01464
18.0027	1.06664	1.09255	1.07959	0.01295	1.18168	1.18014	1.18091	0.000773148
19.0029	1.08129	1.08845	1.08487	0.00358	1.21317	1.20121	1.20719	0.00598
20.003	1.08594	1.12064	1.10329	0.01735	1.18692	1.18572	1.18632	0.000599134
21.0033	1.04646	1.08523	1.06584	0.01939	1.19922	1.19315	1.19619	0.00303
22.0034	1.05551	1.08095	1.06823	0.01272	1.22828	1.20314	1.21571	0.01257
23.0035	1.02721	1.09162	1.05941	0.03221	1.18413	1.21726	1.20069	0.01657
24.0037	1.10743	1.09102	1.09922	0.0082	1.22863	1.19358	1.21111	0.01753
25.004	1.0593	1.17239	1.11585	0.05654	1.21701	1.20641	1.21171	0.0053
26.0043	1.12246	1.03708	1.07977	0.04269	1.21575	1.20823	1.21199	0.00376
27.0045	1.17113	1.21001	1.19057	0.01944	1.23771	1.20256	1.22014	0.01758
28.0046	1.10998	1.13025	1.12012	0.01014	1.21031	1.2052	1.20775	0.00256
29.0049	1.07251	1.13831	1.10541	0.0329	1.22708	1.21267	1.21988	0.0072
30.0051	1.04247	1.08436	1.06342	0.02094	1.24839	1.20495	1.22667	0.02172
31.0052	1.09853	1.20471	1.15162	0.05309	1.26168	1.20791	1.23479	0.02689
32.0052	1.04866	1.19098	1.11982	0.07116	1.24939	1.22767	1.23853	0.01086
33.0055	1.07896	1.07909	1.07903	6.46251e-05	1.26845	1.2201	1.24428	0.02417
34.0057	1.09636	1.08165	1.08901	0.00735	1.25572	1.21415	1.23493	0.02078
35.006	1.12322	1.09432	1.10877	0.01445	1.24971	1.23276	1.24123	0.00847
36.0061	1.03577	1.19793	1.11685	0.08108	1.2761	1.19667	1.23639	0.03972
37.0061	1.05924	1.15017	1.1047	0.04547	1.23615	1.20542	1.22079	0.01536
38.0063	1.08317	1.14536	1.11426	0.03109	1.27098	1.21128	1.24113	0.02985
39.0065	1.08605	1.0965	1.09127	0.00523	1.26107	1.21112	1.2361	0.02497
40.0066	1.03099	1.04792	1.03946	0.00846	1.24727	1.21903	1.23315	0.01412
41.0067	1.0566	1.10067	1.07863	0.02203	1.29353	1.21115	1.25234	0.04119
42.0069	1.13095	1.15149	1.14122	0.01027	1.29708	1.20951	1.2533	0.04379
43.007	1.10198	1.18436	1.14317	0.04119	1.26581	1.22284	1.24432	0.02148
44.007	1.03602	1.06543	1.05072	0.01471	1.27865	1.22271	1.25068	0.02797
45.0073	1.0404	1.16171	1.10106	0.06066	1.27589	1.22965	1.25277	0.02312
46.0074	1.04546	1.19024	1.11785	0.07239	1.27932	1.22478	1.25205	0.02727
47.0076	1.09418	1.07565	1.08491	0.00926	1.26621	1.23815	1.25218	0.01403
48.0078	1.09271	1.11402	1.10336	0.01065	1.28831	1.2329	1.2606	0.0277
49.0081	1.05407	1.15374	1.1039	0.04983	1.30204	1.23419	1.26811	0.03392
50.0082	1.08785	1.12773	1.10779	0.01994	1.32458	1.23428	1.27943	0.04515
51.0086	1.1033	1.13318	1.11824	0.01494	1.29346	1.24073	1.26709	0.02637
52.0087	1.06516	1.14134	1.10325	0.03809	1.31956	1.24124	1.2804	0.03916
53.0087	1.21476	1.07068	1.14272	0.07204	1.29897	1.23238	1.26568	0.03329
54.0091	1.0264	1.10616	1.06628	0.03988	1.31819	1.22049	1.26934	0.04885
55.0093	1.11622	1.11804	1.11713	0.000912527	1.30351	1.24913	1.27632	0.02719
56.0095	1.06445	1.18546	1.12495	0.06051	1.33473	1.26132	1.29802	0.03671
57.0096	1.09164	1.10626	1.09895	0.00731	1.32567	1.23666	1.28116	0.0445
58.0098	0.999432	1.09973	1.04958	0.05015	1.31045	1.25289	1.28167	0.02878
59.0101	1.0899	1.09062	1.09026	0.000359331	1.33428	1.25751	1.2959	0.03838
60.0104	1.16621	1.12673	1.14647	0.01974	1.32811	1.24115	1.28463	0.04348
61.0106	1.01107	1.13719	1.07413	0.06306	1.31568	1.24497	1.28033	0.03535
62.0108	1.10174	1.11977	1.11076	0.00901	1.30299	1.2691	1.28605	0.01695
63.0111	1.15377	1.15158	1.15268	0.0011	1.31638	1.23884	1.27761	0.03877
64.0112	1.11525	1.14933	1.13229	0.01704	1.30775	1.24333	1.27554	0.03221
65.0114	1.07237	1.10281	1.08759	0.01522	1.33125	1.25366	1.29245	0.0388
66.0115	1.11171	1.15984	1.13578	0.02407	1.33527	1.22879	1.28203	0.05324
67.0117	1.11876	1.20424	1.1615	0.04274	1.32071	1.26871	1.29471	0.026
68.012	1.05556	1.20857	1.13206	0.07651	1.3205	1.24932	1.28491	0.03559
69.0122	1.0409	1.10678	1.07384	0.03294	1.33275	1.24788	1.29032	0.04243
70.0123	1.08143	1.11758	1.0995	0.01808	1.33011	1.26499	1.29755	0.03256
71.0124	1.07272	1.19947	1.1361	0.06338	1.34636	1.2431	1.29473	0.05163
72.0126	1.12626	1.15749	1.14188	0.01561	1.34048	1.24979	1.29514	0.04535
73.0127	1.14036	1.28406	1.21221	0.07185	1.35564	1.23885	1.29725	0.0584
74.0128	0.973453	1.15949	1.06647	0.09302	1.35634	1.26081	1.30857	0.04776
75.0129	1.06979	1.12255	1.09617	0.02638	1.34441	1.25585	1.30013	0.04428
76.0129	1.12233	1.22817	1.17525	0.05292	1.32533	1.25608	1.2907	0.03462
77.0132	1.11043	1.13043	1.12043	0.01	1.33865	1.27069	1.30467	0.03398
78.0135	1.12093	1.15662	1.13877	0.01785	1.3621	1.26942	1.31576	0.04634
79.0137	1.09084	1.23213	1.16148	0.07065	1.3505	1.24169	1.2961	0.0544
80.0137	1.06479	1.17972	1.12226	0.05747	1.34962	1.2549	1.30226	0.04736
81.014	1.10986	1.13012	1.11999	0.01013	1.34252	1.2629	1.30271	0.03981
82.0142	1.12098	1.20364	1.16231	0.04133	1.358	1.25252	1.30526	0.05274
83.0145	1.05505	1.17346	1.11425	0.05921	1.35174	1.29241	1.32207	0.02967
84.0148	1.12527	1.20307	1.16417	0.0389	1.34596	1.26375	1.30485	0.04111
85.015	1.12728	1.15492	1.1411	0.01382	1.36497	1.25896	1.31196	0.05301
86.0153	1.14432	1.26846	1.20639	0.06207	1.35984	1.25001	1.30493	0.05492
87.0155	1.08066	1.19252	1.13659	0.05593	1.35642	1.26344	1.30993	0.04649
88.0156	1.04991	1.16379	1.10685	0.05694	1.35556	1.22436	1.28996	0.0656
89.0158	1.06116	1.24774	1.15445	0.09329	1.36437	1.27751	1.32094	0.04343
90.0159	1.03274	1.17876	1.10575	0.07301	1.34766	1.28994	1.3188	0.02886
91.0162	1.09515	1.24621	1.17068	0.07553	1.37779	1.27319	1.32549	0.0523
92.0165	1.11599	1.16923	1.14261	0.02662	1.35526	1.24367	1.29947	0.0558
93.0166	1.1189	1.25575	1.18732	0.06843	1.36038	1.25276	1.30657	0.05381
94.0167	1.09571	1.16248	1.12909	0.03338	1.38073	1.27516	1.32794	0.05278
95.0168	1.04554	1.18747	1.11651	0.07096	1.40316	1.27306	1.33811	0.06505
96.0168	1.13911	1.19804	1.16858	0.02947	1.37146	1.25761	1.31453	0.05692
97.0169	1.21623	1.23055	1.22339	0.00716	1.36391	1.27726	1.32058	0.04333
98.0171	1.22252	1.24632	1.23442	0.0119	1.3924	1.26381	1.3281	0.0643
99.0172	1.0587	1.14593	1.10232	0.04361	1.39047	1.26718	1.32882	0.06165
100.018	1.01721	1.12748	1.07234	0.05514	1.36449	1.26552	1.31501	0.04949
101.018	1.05338	1.20421	1.12879	0.07541	1.3947	1.23464	1.31467	0.08003
102.018	1.04948	1.10789	1.07869	0.0292	1.37952	1.25253	1.31603	0.06349
103.018	1.05999	1.17753	1.11876	0.05877	1.37813	1.275	1.32656	0.05157
104.018	1.06114	1.20176	1.13145	0.07031	1.39863	1.25985	1.32924	0.06939
105.018	1.14777	1.20147	1.17462	0.02685	1.39397	1.26314	1.32856	0.06542
106.018	1.1158	1.1332	1.1245	0.0087	1.38972	1.27396	1.33184	0.05788
107.019	1.07308	1.12499	1.09904	0.02595	1.38631	1.26578	1.32605	0.06026
108.019	1.11073	1.22243	1.16658	0.05585	1.38504	1.27154	1.32829	0.05675
109.019	1.08642	1.24498	1.1657	0.07928	1.38403	1.2656	1.32481	0.05921
110.019	1.10244	1.21653	1.15949	0.05704	1.39103	1.27452	1.33277	0.05825
111.019	1.21364	1.21529	1.21446	0.000824974	1.40795	1.27471	1.34133	0.06662
112.019	1.10626	1.23889	1.17257	0.06632	1.38846	1.282	1.33523	0.05323
113.02	1.07448	1.14141	1.10795	0.03346	1.39953	1.29706	1.34829	0.05124
114.02	1.15099	1.20888	1.17994	0.02894	1.40049	1.28306	1.34177	0.05872
115.02	1.1251	1.28201	1.20355	0.07845	1.39125	1.26515	1.3282	0.06305
116.02	1.10323	1.20117	1.1522	0.04897	1.37582	1.25908	1.31745	0.05837
117.021	1.09186	1.30197	1.19691	0.10505	1.38249	1.26432	1.32341	0.05909
118.021	1.16758	1.30756	1.23757	0.06999	1.38926	1.26596	1.32761	0.06165
119.021	1.1246	1.19756	1.16108	0.03648	1.36903	1.27965	1.32434	0.04469
120.021	1.14798	1.18751	1.16774	0.01977	1.39394	1.27516	1.33455	0.05939
121.021	1.16156	1.26528	1.21342	0.05186	1.38967	1.25914	1.32441	0.06527
122.021	1.12928	1.18864	1.15896	0.02968	1.39886	1.25979	1.32932	0.06953
123.021	1.12793	1.27133	1.19963	0.0717	1.40237	1.277	1.33969	0.06269
124.021	1.08304	1.2408	1.16192	0.07888	1.38046	1.26747	1.32397	0.05649
125.022	1.09913	1.17234	1.13574	0.0366	1.39307	1.2906	1.34184	0.05123
126.022	1.19977	1.23646	1.21811	0.01834	1.39097	1.27897	1.33497	0.056
127.022	1.20041	1.25185	1.22613	0.02572	1.40561	1.26571	1.33566	0.06995
128.022	1.07618	1.21766	1.14692	0.07074	1.39186	1.28724	1.33955	0.05231
129.022	1.06059	1.18766	1.12413	0.06354	1.37995	1.28606	1.33301	0.04695
130.023	1.09134	1.20547	1.1484	0.05707	1.39816	1.27804	1.3381	0.06006
131.023	1.12077	1.14319	1.13198	0.01121	1.37725	1.26942	1.32333	0.05391
132.023	1.0438	1.28133	1.16257	0.11876	1.39278	1.2881	1.34044	0.05234
133.023	1.04198	1.1777	1.10984	0.06786	1.39679	1.28941	1.3431	0.05369
134.023	1.1128	1.17332	1.14306	0.03026	1.37738	1.29652	1.33695	0.04043
135.023	1.07134	1.23442	1.15288	0.08154	1.41421	1.26142	1.33781	0.0764
136.023	1.11269	1.17286	1.14278	0.03009	1.38848	1.27017	1.32932	0.05916
137.023	1.09349	1.21052	1.152	0.05852	1.40477	1.29125	1.34801	0.05676
138.023	1.19721	1.25212	1.22466	0.02745	1.36432	1.23647	1.30039	0.06393
139.023	1.0984	1.24582	1.17211	0.07371	1.39672	1.28847	1.34259	0.05413
140.023	1.14006	1.27046	1.20526	0.0652	1.38769	1.288	1.33785	0.04985
141.024	1.15932	1.23668	1.198	0.03868	1.40591	1.28261	1.34426	0.06165
142.024	1.13865	1.22492	1.18178	0.04313	1.38998	1.28774	1.33886	0.05112
143.024	1.09088	1.20848	1.14968	0.0588	1.40218	1.27466	1.33842	0.06376
144.024	1.1738	1.24131	1.20755	0.03376	1.40367	1.28997	1.34682	0.05685
145.024	1.1445	1.18004	1.16227	0.01777	1.40949	1.29532	1.35241	0.05708
146.024	1.16761	1.2699	1.21876	0.05114	1.39705	1.26275	1.3299	0.06715
147.024	1.13756	1.20878	1.17317	0.03561	1.4039	1.28568	1.34479	0.05911
148.025	1.08682	1.21618	1.1515	0.06468	1.40407	1.30095	1.35251	0.05156
149.025	1.16548	1.26392	1.2147	0.04922	1.37837	1.26919	1.32378	0.05459
150.025	1.07038	1.22998	1.15018	0.0798	1.39435	1.28461	1.33948	0.05487
151.025	1.22519	1.2173	1.22125	0.00395	1.38154	1.29249	1.33702	0.04453
152.026	1.18441	1.26674	1.22557	0.04116	1.41767	1.28074	1.34921	0.06846
153.026	1.1293	1.2309	1.1801	0.0508	1.37893	1.28083	1.32988	0.04905
154.026	1.09937	1.27367	1.18652	0.08715	1.3955	1.29748	1.34649	0.04901
155.026	1.1501	1.19482	1.17246	0.02236	1.40267	1.28467	1.34367	0.059
156.027	1.1092	1.15699	1.1331	0.02389	1.4036	1.28753	1.34557	0.05804
157.027	1.19775	1.1009	1.14932	0.04843	1.41647	1.28461	1.35054	0.06593
158.027	1.14281	1.16052	1.15166	0.00885	1.37778	1.29573	1.33676	0.04103
159.027	1.15127	1.24366	1.19746	0.0462	1.40109	1.28747	1.34428	0.05681
160.027	1.16932	1.17843	1.17388	0.00455	1.39747	1.29183	1.34465	0.05282
161.027	1.13845	1.23509	1.18677	0.04832	1.4206	1.31276	1.36668	0.05392
162.028	1.17815	1.2502	1.21418	0.03603	1.37507	1.29893	1.337	0.03807
163.028	1.23691	1.28471	1.26081	0.0239	1.39291	1.2959	1.3444	0.04851
164.028	1.1063	1.24951	1.1779	0.0716	1.39085	1.29639	1.34362	0.04723
165.028	1.16149	1.16778	1.16463	0.00314	1.37315	1.28262	1.32788	0.04527
166.028	1.14536	1.28955	1.21745	0.0721	1.42056	1.29051	1.35553	0.06503
167.029	1.17836	1.23847	1.20841	0.03005	1.39437	1.30069	1.34753	0.04684
168.029	1.11676	1.21073	1.16375	0.04699	1.41432	1.29446	1.35439	0.05993
169.029	1.16286	1.30379	1.23332	0.07047	1.38787	1.27125	1.32956	0.05831
170.029	1.1316	1.25048	1.19104	0.05944	1.39556	1.2926	1.34408	0.05148
171.029	1.11831	1.28774	1.20303	0.08471	1.38779	1.29336	1.34057	0.04721
172.03	1.19092	1.23828	1.2146	0.02368	1.42103	1.28844	1.35473	0.06629
173.03	1.16973	1.21911	1.19442	0.02469	1.37728	1.30949	1.34339	0.03389
174.03	1.12872	1.23132	1.18002	0.0513	1.41085	1.31298	1.36191	0.04893
175.03	1.1298	1.27576	1.20278	0.07298	1.39678	1.27953	1.33816	0.05862
176.03	1.14046	1.22877	1.18461	0.04416	1.38478	1.28354	1.33416	0.05062
177.031	1.16537	1.29651	1.23094	0.06557	1.40687	1.29797	1.35242	0.05445
178.031	1.20414	1.22347	1.2138	0.00966	1.39413	1.2919	1.34301	0.05112
179.031	1.16281	1.23899	1.2009	0.03809	1.39633	1.28615	1.34124	0.05509
180.031	1.0686	1.27568	1.17214	0.10354	1.38217	1.29289	1.33753	0.04464
181.031	1.05839	1.28612	1.17226	0.11386	1.39463	1.30604	1.35034	0.0443
182.031	1.16254	1.27717	1.21986	0.05731	1.37232	1.30781	1.34006	0.03225
183.032	1.10505	1.21596	1.16051	0.05546	1.41936	1.28465	1.352	0.06735
184.032	1.09367	1.23995	1.16681	0.07314	1.3902	1.3096	1.3499	0.0403
185.032	1.20099	1.25375	1.22737	0.02638	1.39756	1.30435	1.35095	0.0466
186.032	1.12211	1.24532	1.18371	0.0616	1.38073	1.32779	1.35426	0.02647
187.032	1.15684	1.23878	1.19781	0.04097	1.38688	1.30609	1.34648	0.0404
188.032	1.15007	1.20675	1.17841	0.02834	1.37823	1.323	1.35061	0.02761
189.033	1.13583	1.2472	1.19152	0.05569	1.39021	1.32826	1.35923	0.03097
190.033	1.18834	1.29238	1.24036	0.05202	1.38173	1.31965	1.35069	0.03104
191.033	1.13911	1.27683	1.20797	0.06886	1.37151	1.31299	1.34225	0.02926
192.033	1.16369	1.21738	1.19054	0.02684	1.39712	1.33799	1.36755	0.02957
193.033	1.24605	1.22233	1.23419	0.01186	1.38799	1.31729	1.35264	0.03535
194.034	1.21346	1.3125	1.26298	0.04952	1.37513	1.32744	1.35129	0.02385
195.034	1.2872	1.26533	1.27627	0.01094	1.41324	1.32494	1.36909	0.04415
196.034	1.15999	1.22694	1.19347	0.03347	1.38484	1.3143	1.34957	0.03527
197.034	1.20526	1.22933	1.21729	0.01204	1.3896	1.31838	1.35399	0.03561
198.034	1.1474	1.2893	1.21835	0.07095	1.41153	1.31395	1.36274	0.04879
199.034	1.23968	1.30307	1.27137	0.03169	1.3956	1.32624	1.36092	0.03468
200.034	1.24856	1.26114	1.25485	0.00629	1.38604	1.32522	1.35563	0.03041
201.035	1.13541	1.30951	1.22246	0.08705	1.40532	1.3085	1.35691	0.04841
202.035	1.19108	1.216	1.20354	0.01246	1.38992	1.32106	1.35549	0.03443
203.035	1.21121	1.33285	1.27203	0.06082	1.36371	1.30767	1.33569	0.02802
204.035	1.23516	1.31232	1.27374	0.03858	1.36247	1.32819	1.34533	0.01714
205.036	1.23058	1.30887	1.26972	0.03914	1.38202	1.32161	1.35181	0.0302
206.036	1.20775	1.29586	1.2518	0.04405	1.38259	1.30542	1.344	0.03858
207.036	1.16641	1.23284	1.19962	0.03322	1.37415	1.30285	1.3385	0.03565
208.036	1.18877	1.26886	1.22881	0.04004	1.39872	1.33592	1.36732	0.0314
209.036	1.11518	1.28441	1.19979	0.08462	1.37539	1.32266	1.34903	0.02636
210.037	1.22158	1.16909	1.19533	0.02625	1.39614	1.31241	1.35428	0.04186
211.037	1.16014	1.22362	1.19188	0.03174	1.38467	1.30916	1.34692	0.03776
212.037	1.20338	1.20047	1.20192	0.00146	1.38137	1.31188	1.34662	0.03475
213.037	1.33275	1.38037	1.35656	0.02381	1.36693	1.32509	1.34601	0.02092
214.037	1.23879	1.30502	1.27191	0.03312	1.38034	1.32478	1.35256	0.02778
215.037	1.21618	1.27201	1.2441	0.02792	1.39807	1.31603	1.35705	0.04102
216.037	1.18989	1.29747	1.24368	0.05379	1.39164	1.33653	1.36409	0.02755
217.037	1.26742	1.31334	1.29038	0.02296	1.37882	1.31141	1.34511	0.03371
218.038	1.21644	1.23757	1.22701	0.01056	1.41759	1.32404	1.37081	0.04677
219.038	1.17428	1.22201	1.19814	0.02387	1.3769	1.32081	1.34885	0.02804
220.038	1.23053	1.26591	1.24822	0.01769	1.38169	1.30978	1.34573	0.03595
221.038	1.27011	1.27066	1.27039	0.00027431	1.40254	1.31804	1.36029	0.04225
222.038	1.25143	1.2072	1.22931	0.02212	1.38738	1.32579	1.35658	0.03079
223.039	1.20524	1.39147	1.29835	0.09311	1.39205	1.3179	1.35498	0.03708
224.039	1.2657	1.27627	1.27099	0.00529	1.36896	1.34586	1.35741	0.01155
225.039	1.27214	1.31426	1.2932	0.02106	1.38775	1.32876	1.35826	0.02949
226.039	1.10457	1.35462	1.2296	0.12502	1.39089	1.33681	1.36385	0.02704
227.039	1.21024	1.36142	1.28583	0.07559	1.39217	1.33085	1.36151	0.03066
228.04	1.1922	1.20317	1.19769	0.00549	1.39352	1.34122	1.36737	0.02615
229.04	1.29275	1.33064	1.31169	0.01894	1.40181	1.34103	1.37142	0.03039
230.04	1.12307	1.23944	1.18125	0.05819	1.37365	1.311	1.34232	0.03132
231.04	1.23178	1.31551	1.27364	0.04186	1.39349	1.30753	1.35051	0.04298
232.04	1.19386	1.32086	1.25736	0.0635	1.38064	1.31745	1.34904	0.0316
233.04	1.2119	1.27181	1.24185	0.02995	1.36687	1.31864	1.34276	0.02411
234.04	1.23657	1.26774	1.25216	0.01558	1.38045	1.33497	1.35771	0.02274
235.041	1.21557	1.30935	1.26246	0.04689	1.38104	1.33288	1.35696	0.02408
236.041	1.21446	1.26053	1.2375	0.02304	1.38761	1.32409	1.35585	0.03176
237.041	1.23905	1.2211	1.23007	0.00897	1.40299	1.33282	1.3679	0.03508
238.041	1.24197	1.3634	1.30269	0.06071	1.39282	1.33052	1.36167	0.03115
239.042	1.19836	1.24917	1.22376	0.0254	1.40605	1.33723	1.37164	0.03441
240.042	1.29956	1.24945	1.2745	0.02505	1.40074	1.32981	1.36528	0.03546
241.042	1.20468	1.36591	1.2853	0.08061	1.39525	1.34554	1.3704	0.02485
242.042	1.21902	1.28513	1.25207	0.03305	1.41915	1.34228	1.38072	0.03844
243.042	1.23332	1.283	1.25816	0.02484	1.37066	1.34008	1.35537	0.01529
244.042	1.17908	1.25118	1.21513	0.03605	1.36716	1.32476	1.34596	0.0212
245.042	1.13959	1.21634	1.17796	0.03838	1.35759	1.33324	1.34541	0.01217
246.042	1.16386	1.2567	1.21028	0.04642	1.38677	1.33788	1.36233	0.02444
247.042	1.19362	1.36531	1.27947	0.08584	1.38355	1.33823	1.36089	0.02266
248.043	1.22962	1.36082	1.29522	0.0656	1.39874	1.33402	1.36638	0.03236
249.043	1.17986	1.33459	1.25722	0.07736	1.40552	1.34289	1.37421	0.03131
250.043	1.19553	1.26496	1.23024	0.03471	1.38883	1.34651	1.36767	0.02116
251.043	1.25289	1.31117	1.28203	0.02914	1.40686	1.3354	1.37113	0.03573
252.043	1.28866	1.25726	1.27296	0.0157	1.39333	1.33101	1.36217	0.03116
253.043	1.20431	1.3034	1.25385	0.04955	1.38973	1.34711	1.36842	0.02131
254.044	1.3066	1.23635	1.27148	0.03513	1.41094	1.34382	1.37738	0.03356
255.044	1.24082	1.32745	1.28414	0.04332	1.41182	1.36634	1.38908	0.02274
256.044	1.27404	1.29557	1.2848	0.01076	1.41632	1.34678	1.38155	0.03477
257.044	1.21908	1.28993	1.25451	0.03543	1.41406	1.35442	1.38424	0.02982
258.044	1.25599	1.33009	1.29304	0.03705	1.40865	1.35904	1.38385	0.02481
259.044	1.30034	1.30958	1.30496	0.00462	1.41452	1.35031	1.38242	0.0321
260.045	1.25597	1.2889	1.27243	0.01647	1.39441	1.3437	1.36905	0.02536
261.045	1.19996	1.24127	1.22062	0.02065	1.41372	1.34646	1.38009	0.03363
262.045	1.17155	1.29441	1.23298	0.06143	1.39024	1.35111	1.37068	0.01956
263.045	1.23218	1.29654	1.26436	0.03218	1.39597	1.36603	1.381	0.01497
264.045	1.25139	1.27532	1.26335	0.01197	1.39968	1.35196	1.37582	0.02386
265.045	1.17877	1.31523	1.247	0.06823	1.39576	1.35775	1.37675	0.01901
266.045	1.24187	1.3189	1.28038	0.03852	1.386	1.33954	1.36277	0.02323
267.045	1.24067	1.31907	1.27987	0.0392	1.42114	1.34831	1.38473	0.03642
268.046	1.2721	1.29727	1.28468	0.01258	1.39013	1.33483	1.36248	0.02765
269.046	1.24744	1.1814	1.21442	0.03302	1.38958	1.36305	1.37631	0.01327
270.046	1.28272	1.37147	1.3271	0.04437	1.38513	1.34028	1.3627	0.02243
271.046	1.27978	1.31581	1.29779	0.01802	1.39067	1.35069	1.37068	0.01999
272.046	1.20681	1.28853	1.24767	0.04086	1.40749	1.35553	1.38151	0.02598
273.046	1.26575	1.35157	1.30866	0.04291	1.39	1.36916	1.37958	0.01042
274.046	1.31369	1.33148	1.32258	0.0089	1.38157	1.3403	1.36094	0.02064
275.047	1.27937	1.28218	1.28078	0.0014	1.39645	1.3507	1.37358	0.02288
276.047	1.33363	1.29923	1.31643	0.0172	1.40066	1.34946	1.37506	0.0256
277.047	1.21702	1.24345	1.23023	0.01322	1.42746	1.36677	1.39711	0.03034
278.047	1.20626	1.28029	1.24327	0.03702	1.40673	1.36037	1.38355	0.02318
279.047	1.22912	1.30279	1.26596	0.03683	1.38779	1.36282	1.3753	0.01248
280.047	1.20355	1.28903	1.24629	0.04274	1.40187	1.35012	1.376	0.02588
281.047	1.1006	1.36926	1.23493	0.13433	1.38896	1.36543	1.3772	0.01176
282.048	1.21828	1.32441	1.27135	0.05306	1.41236	1.3666	1.38948	0.02288
283.048	1.2916	1.26623	1.27891	0.01268	1.41702	1.36394	1.39048	0.02654
284.048	1.26089	1.33561	1.29825	0.03736	1.39668	1.3891	1.39289	0.00379
285.048	1.2311	1.28913	1.26011	0.02901	1.4404	1.38706	1.41373	0.02667
286.048	1.23046	1.28654	1.2585	0.02804	1.41816	1.35547	1.38682	0.03134
287.048	1.18279	1.29981	1.2413	0.05851	1.39791	1.37537	1.38664	0.01127
288.049	1.23104	1.36834	1.29969	0.06865	1.41895	1.35839	1.38867	0.03028
289.049	1.23587	1.3354	1.28563	0.04977	1.41108	1.38738	1.39923	0.01185
290.049	1.29748	1.36019	1.32883	0.03136	1.40491	1.3533	1.37911	0.0258
291.049	1.26518	1.23897	1.25208	0.01311	1.4011	1.37497	1.38803	0.01307
292.049	1.19869	1.34437	1.27153	0.07284	1.40319	1.38151	1.39235	0.01084
293.049	1.26118	1.35746	1.30932	0.04814	1.40141	1.37016	1.38579	0.01563
294.049	1.21071	1.34581	1.27826	0.06755	1.3865	1.38882	1.38766	0.00116
295.049	1.22644	1.30316	1.2648	0.03836	1.41887	1.37236	1.39562	0.02325
296.05	1.22822	1.3065	1.26736	0.03914	1.39638	1.3905	1.39344	0.00294
297.05	1.24733	1.29069	1.26901	0.02168	1.41146	1.34931	1.38038	0.03108
298.05	1.27404	1.34952	1.31178	0.03774	1.42281	1.41753	1.42017	0.00264
299.05	1.23294	1.27442	1.25368	0.02074	1.40531	1.36983	1.38757	0.01774
300.05	1.22295	1.30866	1.2658	0.04285	1.41474	1.37662	1.39568	0.01906
301.05	1.20612	1.24778	1.22695	0.02083	1.4062	1.39483	1.40052	0.00569
302.05	1.31603	1.34105	1.32854	0.01251	1.42676	1.38987	1.40832	0.01845
303.051	1.21636	1.25616	1.23626	0.0199	1.41172	1.41155	1.41163	8.47072e-05
304.051	1.21811	1.3012	1.25965	0.04154	1.40723	1.39585	1.40154	0.00569
305.051	1.26638	1.36305	1.31471	0.04833	1.41442	1.39339	1.4039	0.01052
306.051	1.24977	1.32422	1.28699	0.03723	1.4131	1.39753	1.40532	0.00778
307.051	1.24394	1.34804	1.29599	0.05205	1.41316	1.37326	1.39321	0.01995
308.052	1.26776	1.26951	1.26863	0.000875691	1.43941	1.4113	1.42536	0.01405
309.052	1.1981	1.30679	1.25245	0.05435	1.39835	1.40437	1.40136	0.00301
310.052	1.21678	1.26289	1.23983	0.02306	1.41111	1.40891	1.41001	0.0011
311.052	1.32304	1.28514	1.30409	0.01895	1.39234	1.39395	1.39315	0.000804087
312.052	1.25609	1.30534	1.28071	0.02462	1.45091	1.42158	1.43625	0.01466
313.053	1.29345	1.3325	1.31298	0.01953	1.42122	1.41111	1.41617	0.00506
314.053	1.21663	1.26023	1.23843	0.0218	1.42275	1.41161	1.41718	0.00557
315.053	1.20905	1.30921	1.25913	0.05008	1.42809	1.41083	1.41946	0.00863
316.053	1.18495	1.39796	1.29146	0.10651	1.40221	1.41901	1.41061	0.0084
317.053	1.3095	1.39399	1.35175	0.04225	1.42176	1.42895	1.42536	0.0036
318.053	1.18327	1.27404	1.22865	0.04539	1.43552	1.41752	1.42652	0.009
319.053	1.23376	1.31154	1.27265	0.03889	1.43382	1.41027	1.42205	0.01178
320.054	1.24616	1.22134	1.23375	0.01241	1.40296	1.42212	1.41254	0.00958
321.054	1.2681	1.35387	1.31099	0.04288	1.41988	1.43533	1.4276	0.00773
322.054	1.17843	1.3279	1.25317	0.07473	1.40046	1.44161	1.42103	0.02057
323.054	1.24144	1.31336	1.2774	0.03596	1.42141	1.42697	1.42419	0.00278
324.054	1.26656	1.28615	1.27635	0.0098	1.41975	1.4495	1.43462	0.01488
325.055	1.27994	1.21077	1.24535	0.03459	1.44266	1.43413	1.4384	0.00426
326.055	1.24913	1.36231	1.30572	0.05659	1.41686	1.41872	1.41779	0.000930641
327.055	1.2399	1.26597	1.25294	0.01303	1.41356	1.40145	1.40751	0.00605
328.055	1.25348	1.3831	1.31829	0.06481	1.4266	1.4318	1.4292	0.0026
329.055	1.25962	1.33086	1.29524	0.03562	1.40888	1.42893	1.4189	0.01003
330.055	1.2428	1.31967	1.28124	0.03843	1.42611	1.4238	1.42496	0.00115
331.055	1.28414	1.32177	1.30295	0.01881	1.41383	1.43555	1.42469	0.01086
332.056	1.19626	1.32593	1.26109	0.06483	1.4253	1.43013	1.42771	0.00242
333.056	1.28123	1.33803	1.30963	0.0284	1.42345	1.44691	1.43518	0.01173
334.056	1.21841	1.41453	1.31647	0.09806	1.42673	1.44226	1.43449	0.00776
335.056	1.31665	1.27222	1.29444	0.02221	1.39997	1.4243	1.41213	0.01216
336.056	1.28627	1.3719	1.32908	0.04281	1.42388	1.44695	1.43541	0.01153
337.056	1.2625	1.31944	1.29097	0.02847	1.41599	1.43853	1.42726	0.01127
338.056	1.25583	1.27375	1.26479	0.00896	1.4324	1.44606	1.43923	0.00683
339.056	1.25426	1.39424	1.32425	0.06999	1.42926	1.44962	1.43944	0.01018
340.057	1.27849	1.30781	1.29315	0.01466	1.43252	1.44817	1.44035	0.00783
341.057	1.22073	1.2871	1.25392	0.03319	1.42745	1.45695	1.4422	0.01475
342.057	1.22608	1.29489	1.26049	0.0344	1.42644	1.45747	1.44195	0.01552
343.057	1.21144	1.28535	1.24839	0.03695	1.40669	1.44259	1.42464	0.01795
344.057	1.31675	1.41915	1.36795	0.0512	1.42929	1.45203	1.44066	0.01137
345.057	1.27852	1.31118	1.29485	0.01633	1.43385	1.46787	1.45086	0.01701
346.057	1.27855	1.298	1.28828	0.00973	1.42663	1.46807	1.44735	0.02072
347.057	1.23701	1.35237	1.29469	0.05768	1.4416	1.44503	1.44331	0.00171
348.057	1.21482	1.31232	1.26357	0.04875	1.41024	1.47583	1.44303	0.0328
349.058	1.24371	1.38909	1.3164	0.07269	1.41811	1.45866	1.43838	0.02027
350.058	1.24135	1.36316	1.30225	0.0609	1.40885	1.43049	1.41967	0.01082
351.058	1.2234	1.26219	1.2428	0.0194	1.39563	1.46537	1.4305	0.03487
352.058	1.28874	1.33052	1.30963	0.02089	1.44194	1.48034	1.46114	0.0192

[truncated: 3 more sheets: Figure S15, Figure S16, Figure for reviewer 1]
